# Supplementary material for: Genome-wide identification and analyses of the rice calmodulin and related potential calcium sensor proteins
Source: BMC Plant Biol. 2007 Jan 30;7:4. doi: 10.1186/1471-2229-7-4 (PMC1797041; doi:10.1186/1471-2229-7-4)
Supplement: Additional File 1 — A list of all identified EF-hand-containing proteins as an Excel spreadsheet. [file 1471-2229-7-4-S1.xls]

## Sheet: 243 EF-hand-containing proteins
TIGR Locus	Chr	Alternative splicing	CaM & CML	Coding region (bp)	Amino acids	Number of EF hands
LOC_Os01g04330	1		OsCML16	546	181	4
LOC_Os01g11414	1			1755	584	2
LOC_Os01g16240	1		OsCaM1-3	450	149	4
LOC_Os01g17190	1		OsCaM3	450	149	4
LOC_Os01g25820	1			2718	905	1
LOC_Os01g32120	1		OsCML11	636	211	4
LOC_Os01g39134	1	1		1191	396	4
LOC_Os01g39134	1	2		849	282	2
LOC_Os01g39134	1	3		735	244	4
LOC_Os01g39770	1	1		873	290	3
LOC_Os01g39770	1	2		657	218	1
LOC_Os01g41510	1			657	218	3
LOC_Os01g41990	1		OsCML12	750	249	4
LOC_Os01g43410	1			1287	428	4
LOC_Os01g48680	1			2274	757	1
LOC_Os01g51420	1			750	249	3
LOC_Os01g53294	1			2184	727	3
LOC_Os01g56030	1			663	220	2
LOC_Os01g57470	1			336	111	1
LOC_Os01g59360	1			1548	515	4
LOC_Os01g59530	1	1	OsCML1	564	187	4
LOC_Os01g59530	1	2		450	149	4
LOC_Os01g61590	1			1656	551	4
LOC_Os01g61880	1	1		2532	843	1
LOC_Os01g61880	1	2		2229	742	1
LOC_Os01g62570	1			1905	634	1
LOC_Os01g62740	1			633	210	1
LOC_Os01g72080	1			615	204	2
LOC_Os01g72100	1		OsCML10	558	185	4
LOC_Os01g72530	1		OsCML31	456	151	3
LOC_Os01g72540	1		OsCML23	591	196	3
LOC_Os01g72550	1		OsCML19	441	146	3
LOC_Os01g72940	1			1854	617	2
LOC_Os02g03020	2			444	147	1
LOC_Os02g03410	2			1569	522	4
LOC_Os02g06340	2			1632	543	1
LOC_Os02g09840	2			1581	526	1
LOC_Os02g10470	2			687	228	3
LOC_Os02g10740	2			1551	516	3
LOC_Os02g12880	2	1		1179	392	3
LOC_Os02g12880	2	2		1152	383	4
LOC_Os02g12880	2	3		903	300	2
LOC_Os02g14980	2			1611	536	1
LOC_Os02g15510	2			1245	414	1
LOC_Os02g18880	2			849	282	3
LOC_Os02g18930	2			828	275	3
LOC_Os02g27820	2			1479	492	1
LOC_Os02g27880	2			834	277	2
LOC_Os02g27920	2			804	267	1
LOC_Os02g27940	2			519	172	2
LOC_Os02g37580	2			2022	673	1
LOC_Os02g39380	2		OsCML17	495	164	4
LOC_Os02g39550	2			2304	767	2
LOC_Os02g39950	2			1386	461	3
LOC_Os02g42200	2	1		5463	1820	1
LOC_Os02g42200	2	2		5151	1716	1
LOC_Os02g43800	2			5610	1869	1
LOC_Os02g46090	2			1650	549	4
LOC_Os02g48740	2			2121	706	1
LOC_Os02g50060	2		OsCML28	507	168	4
LOC_Os02g50080	2			420	139	2
LOC_Os02g50140	2			654	217	1
LOC_Os02g50174	2			1122	373	2
LOC_Os02g52540	2			303	100	2
LOC_Os02g55880	2			528	175	2
LOC_Os02g58520	2			1638	545	4
LOC_Os03g03660	3	1		1695	564	3
LOC_Os03g03660	3	2		1629	542	3
LOC_Os03g03830	3			3207	1068	4
LOC_Os03g14590	3			1026	341	1
LOC_Os03g15740	3			2547	848	2
LOC_Os03g19720	3			522	173	3
LOC_Os03g20370	3		OsCaM1-1	450	149	4
LOC_Os03g21380	3		OsCML27	450	149	3
LOC_Os03g21890	3			2382	793	1
LOC_Os03g25070	3			1803	600	1
LOC_Os03g27790	3			468	155	2
LOC_Os03g29770	3			477	158	2
LOC_Os03g33570	3			309	102	1
LOC_Os03g42840	3			678	225	3
LOC_Os03g44180	3			345	114	1
LOC_Os03g48270	3			1725	574	4
LOC_Os03g50760	3			975	324	2
LOC_Os03g53200	3		OsCML4	465	154	4
LOC_Os03g54100	3			1044	347	1
LOC_Os03g55960	3			558	185	2
LOC_Os03g57450	3			1800	599	4
LOC_Os03g57510	3			1731	576	4
LOC_Os03g58910	3			8109	2702	1
LOC_Os03g59390	3			1617	538	4
LOC_Os03g59590	3			1929	642	2
LOC_Os03g59600	3			762	253	1
LOC_Os03g59770	3			642	213	2
LOC_Os03g59790	3			603	200	2
LOC_Os03g59870	3			624	207	2
LOC_Os04g30050	4			351	116	1
LOC_Os04g34440	4			1866	621	1
LOC_Os04g41540	4		OsCML22	594	197	4
LOC_Os04g41950	4			2262	753	1
LOC_Os04g42430	4			1419	472	3
LOC_Os04g43170	4			2319	772	1
LOC_Os04g43200	4			735	244	1
LOC_Os04g45180	4			867	288	1
LOC_Os04g47300	4			1602	533	4
LOC_Os04g49510	4	1		1656	551	4
LOC_Os04g49510	4	2		1317	438	1
LOC_Os04g51240	4			519	172	1
LOC_Os04g57350	4			1629	542	1
LOC_Os04g58480	4			1095	364	4
LOC_Os05g03610	5			1797	598	1
LOC_Os05g05460	5			750	249	3
LOC_Os05g05710	5			1467	488	2
LOC_Os05g06890	5			1752	583	2
LOC_Os05g06920	5			1680	559	2
LOC_Os05g06940	5			1737	578	2
LOC_Os05g13580	5		OsCML18	477	158	4
LOC_Os05g22270	5			240	79	1
LOC_Os05g24780	5		OsCML21	525	174	3
LOC_Os05g26660	5			1728	575	1
LOC_Os05g31620	5		OsCML15	606	201	4
LOC_Os05g38980	5			2460	819	1
LOC_Os05g39090	5			1644	547	4
LOC_Os05g40930	5			1125	374	1
LOC_Os05g41090	5			1551	516	3
LOC_Os05g41200	5		OsCML9	468	155	1
LOC_Os05g41210	5		OsCaM2	450	149	4
LOC_Os05g41270	5			1569	522	4
LOC_Os05g45210	5			2856	951	1
LOC_Os05g45810	5			633	210	3
LOC_Os05g50180	5		OsCML14	522	173	4
LOC_Os05g50810	5			1629	542	4
LOC_Os06g07560	6		OsCML30	711	236	4
LOC_Os06g11030	6			300	99	1
LOC_Os06g12690	6	2		750	249	1
LOC_Os06g12690	6	3		747	248	1
LOC_Os06g14324	6			678	225	1
LOC_Os06g14350	6	1		678	225	1
LOC_Os06g14350	6	2		552	183	1
LOC_Os06g14370	6	1		729	242	1
LOC_Os06g14370	6	3		519	172	1
LOC_Os06g14370	6	4		477	158	1
LOC_Os06g40200	6			1548	515	3
LOC_Os06g40720	6			675	224	3
LOC_Os06g46950	6			378	125	1
LOC_Os06g47000	6	3		1401	466	1
LOC_Os06g47000	6	1		1767	588	1
LOC_Os06g47330	6			1635	544	1
LOC_Os06g47640	6		OsCML29	513	170	3
LOC_Os06g49790	6			1671	556	1
LOC_Os06g50030	6			1743	580	1
LOC_Os06g51250	6			3567	1188	4
LOC_Os07g01810	7			1050	349	1
LOC_Os07g06740	7	1		1707	568	4
LOC_Os07g06740	7	3		639	212	4
LOC_Os07g12240	7			453	150	2
LOC_Os07g22710	7	1		1539	512	4
LOC_Os07g22710	7	2		1275	424	1
LOC_Os07g22710	7	3		1056	351	4
LOC_Os07g22710	7	4		717	238	1
LOC_Os07g33110	7			1602	533	4
LOC_Os07g38120	7			1653	550	4
LOC_Os07g42660	7		OsCML13	510	169	4
LOC_Os07g42714	7			276	91	2
LOC_Os07g42730	7			465	154	1
LOC_Os07g42770	7			1362	453	1
LOC_Os07g43800	7			642	213	1
LOC_Os07g44710	7			1785	594	1
LOC_Os07g48130	7			2367	788	1
LOC_Os07g48340	7		OsCML24	456	151	3
LOC_Os07g48780	7	1	OsCaM1-2	450	149	4
LOC_Os07g48780	7	2		342	113	3
LOC_Os08g02420	8		OsCML7	438	145	2
LOC_Os08g04890	8		OsCML32	591	196	3
LOC_Os08g07940	8			3399	1132	1
LOC_Os08g34070	8			663	220	1
LOC_Os08g34340	8			528	175	2
LOC_Os08g35210	8			3102	1033	1
LOC_Os08g39290	8			408	135	2
LOC_Os08g42750	8			1698	565	4
LOC_Os08g44390	8	1		762	253	2
LOC_Os08g44390	8	2		651	216	1
LOC_Os08g44390	8	3		528	175	1
LOC_Os08g44660	8			600	199	2
LOC_Os09g24580	9			486	161	2
LOC_Os09g26660	9			3024	1007	1
LOC_Os09g28490	9			558	185	2
LOC_Os09g28500	9			318	105	2
LOC_Os09g28510	9			297	98	2
LOC_Os09g30490	9			414	137	2
LOC_Os09g30506	9			414	137	2
LOC_Os09g31000	9			417	138	1
LOC_Os09g31040	9			414	137	2
LOC_Os09g33910	9			1734	577	4
LOC_Os10g02680	10			270	89	2
LOC_Os10g06790	10			699	232	1
LOC_Os10g09850	10			1161	386	1
LOC_Os10g13550	10	1		1416	471	1
LOC_Os10g13550	10	2		1329	442	1
LOC_Os10g13550	10	3		912	303	1
LOC_Os10g25010	10		OsCML8	576	191	4
LOC_Os10g33680	10			1626	541	1
LOC_Os10g36710	10			1899	632	1
LOC_Os10g39420	10			1605	534	3
LOC_Os10g41510	10			642	213	3
LOC_Os11g01270	11			2013	670	1
LOC_Os11g01390	11		OsCML25	594	197	3
LOC_Os11g03980	11		OsCML2	552	183	4
LOC_Os11g04170	11			1626	541	4
LOC_Os11g04480	11			927	308	2
LOC_Os11g04560	11			588	195	2
LOC_Os11g04770	11			441	146	2
LOC_Os11g04820	11			171	56	1
LOC_Os11g07040	11			1542	513	4
LOC_Os11g30180	11			321	106	1
LOC_Os11g33120	11			2811	936	1
LOC_Os11g33360	11			354	117	1
LOC_Os11g37550	11		OsCML6	513	170	4
LOC_Os11g38780	11			576	191	2
LOC_Os12g01240	12			2001	666	1
LOC_Os12g01400	12		OsCML26	450	149	3
LOC_Os12g03816	12		OsCML3	552	183	4
LOC_Os12g03970	12			1626	541	4
LOC_Os12g04240	12	1		879	292	2
LOC_Os12g04240	12	2		759	252	2
LOC_Os12g04360	12			588	195	2
LOC_Os12g04440	12			1908	635	1
LOC_Os12g04560	12			309	102	2
LOC_Os12g04580	12			309	102	2
LOC_Os12g04680	12			243	80	1
LOC_Os12g06100	12			1278	425	1
LOC_Os12g06510	12	1		885	294	3
LOC_Os12g06510	12	2		681	226	3
LOC_Os12g07230	12			1581	526	4
LOC_Os12g10460	12			1467	488	1
LOC_Os12g12730	12		OsCML28	573	190	4
LOC_Os12g12860	12			1692	563	4
LOC_Os12g20080	12			693	230	1
LOC_Os12g26010	12			975	324	1
LOC_Os12g30150	12			1839	612	4
LOC_Os12g35610	12	1		2733	910	1
LOC_Os12g35610	12	2		2679	892	1
LOC_Os12g40510	12			678	225	3
LOC_Os12g41110	12		OsCML5	501	166	4
