# Supplementary material for: Genome-wide identification and analyses of the rice calmodulin and related potential calcium sensor proteins
Source: BMC Plant Biol. 2007 Jan 30;7:4. doi: 10.1186/1471-2229-7-4 (PMC1797041; doi:10.1186/1471-2229-7-4)
Supplement: Additional File 2 — The alignment for the phylogenetic tree in Figure 1 as a ClustalX alignment file. [file 1471-2229-7-4-S2.aln]

CLUSTAL X (1.83) multiple sequence alignment


OsCaM1-1        ------------------------------------------------------------
OsCaM1-2        ------------------------------------------------------------
OsCaM1-3        ------------------------------------------------------------
OsCaM1-2AS      ------------------------------------------------------------
OsCaM2          ------------------------------------------------------------
OsCaM3          ------------------------------------------------------------
OsCML1          ------------------------------------------------------------
OsCML1AS        ------------------------------------------------------------
OsCML4          ------------------------------------------------------------
OsCML5          ------------------------------------------------------------
OsCML2          ------------------------------------------------------------
OsCML3          ------------------------------------------------------------
OsCML6          ------------------------------------------------------------
OsCML7          ------------------------------------------------------------
OsCML8          ------------------------------------------------------------
OsCML11         ------------------------------------------------------------
OsCML33         ------------------------------------------------------------
OsCML19         ------------------------------------------------------------
OsCML9          ------------------------------------------------------------
OsCML12         ------------------------------------------------------------
OsCML10         ------------------------------------------------------------
OsCML27         ------------------------------------------------------------
OsCML15         ------------------------------------------------------------
OsCML18         ------------------------------------------------------------
OsCML14         ------------------------------------------------------------
OsCML30         ------------------------------------------------------------
OsCML24         ------------------------------------------------------------
OsCML35         ------------------------------------------------------------
OsCML31         ------------------------------------------------------------
OsCML34         ------------------------------------------------------------
OsCML26         ------------------------------------------------------------
OsCML29         ------------------------------------------------------------
44              ------------------------------------------------------------
45              ------------------------------------------------------------
OsCML13         ------------------------------------------------------------
OsCML17         ------------------------------------------------------------
OsCML23         ------------------------------------------------------------
OsCML20         ------------------------------------------------------------
OsCML21         ------------------------------------------------------------
70              ------------------------------------------------------------
151             ------------------------------------------------------------
153             ------------------------------------------------------------
209             ------------------------------------------------------------
OsCML25         ------------------------------------------------------------
OsCML28         ------------------------------------------------------------
211             ------------------------------------------------------------
109             ------------------------------------------------------------
110             ------------------------------------------------------------
111             ------------------------------------------------------------
112             ------------------------------------------------------------
66              ------------------------------------------------------------
67              ------------------------------------------------------------
65              ------------------------------------------------------------
88              ------------------------------------------------------------
89              ------------------------------------------------------------
77              ------------------------------------------------------------
217             ------------------------------------------------------------
78              ------------------------------------------------------------
79              ------------------------------------------------------------
80              ------------------------------------------------------------
218             ------------------------------------------------------------
114             ------------------------------------------------------------
115             ------------------------------------------------------------
113             ------------------------------------------------------------
49              ------------------------------------------------------------
152             ------------------------------------------------------------
149             ------------------------------------------------------------
154             ------------------------------------------------------------
51              ------------------------------------------------------------
148             ------------------------------------------------------------
57              ------------------------------------------------------------
214             ------------------------------------------------------------
58              ------------------------------------------------------------
224             ------------------------------------------------------------
61              ------------------------------------------------------------
59              ------------------------------------------------------------
60              ------------------------------------------------------------
62              ------------------------------------------------------------
136             ------------------------------------------------------------
220             ------------------------------------------------------------
107             ------------------------------------------------------------
108             ------------------------------------------------------------
116             ------------------------------------------------------------
117             ------------------------------------------------------------
118             ------------------------------------------------------------
233             ------------------------------------------------------------
234             ------------------------------------------------------------
52              ------------------------------------------------------------
53              ------------------------------------------------------------
96              ------------------------------------------------------------
97              ------------------------------------------------------------
90              ------------------------------------------------------------
91              ------------------------------------------------------------
210             ------------------------------------------------------------
92              ------------------------------------------------------------
93              ------------------------------------------------------------
73              ------------------------------------------------------------
222             ------------------------------------------------------------
221             ------------------------------------------------------------
74              ------------------------------------------------------------
76              ------------------------------------------------------------
235             ------------------------------------------------------------
236             ------------------------------------------------------------
75              ------------------------------------------------------------
230             ------------------------------------------------------------
132             ------------------------------------------------------------
227             ------------------------------------------------------------
OsCBL2          ------------------------------------------------------------
OsCBL3          ------------------------------------------------------------
OsCBL6.1        ------------------------------------------------------------
OsCBL6.2        ------------------------------------------------------------
OsCBL1          ------------------------------------------------------------
OsCBL4          ------------------------------------------------------------
OsCBL5          ------------------------------------------------------------
OsCBL7          ------------------------------------------------------------
OsCBL12         ------------------------------------------------------------
OsCBL9.1        ------------------------------------------------------------
OsCBL9.23       ------------------------------------------------------------
OsCBL10         ------------------------------------------------------------
OsCBL11         ------------------------------------------------------------
55              ------------------------------------------------------------
56              ------------------------------------------------------------
54              ------------------------------------------------------------
129             ------------------------------------------------------------
130             ------------------------------------------------------------
138             ------------------------------------------------------------
140             ------------------------------------------------------------
139             ------------------------------------------------------------
232             ------------------------------------------------------------
241             ------------------------------------------------------------
226             ------------------------------------------------------------
134             ------------------------------------------------------------
243             ------------------------------------------------------------
150             ------------------------------------------------------------
242             ------------------------------------------------------------
OsCML32         ------------------------------------------------------------
143             ------------------------------------------------------------
OsCML16         ------------------------------------------------------------
145             ------------------------------------------------------------
146             ------------------------------------------------------------
47              ------------------------------------------------------------
OsCML22         ------------------------------------------------------------
48              ------------------------------------------------------------
63              ------------------------------------------------------------
124             ------------------------------------------------------------
46              ------------------------------------------------------------
126             ------------------------------------------------------------
147             ------------------------------------------------------------
125             ------------------------------------------------------------
OsCPK1          ------------------------------------------------------------
OsCPK15         ------------------------------------------------------------
OsCPK19         ------------------------------------------------------------
OsCPK2          ------------------------------------------------------------
OsCPK14         ------------------------------------------------------------
OsCPK25         ------------------------------------------------------------
OsCPK26         ------------------------------------------------------------
OsCPK12         ------------------------------------------------------------
OsCPK13.1       ------------------------------------------------------------
OsCPK13.2       ------------------------------------------------------------
OsCPK5          ------------------------------------------------------------
OsCPK6          ------------------------------------------------------------
OsCPK7.234      ------------------------------------------------------------
OsCPK7.1        ------------------------------------------------------------
OsCPK23         ------------------------------------------------------------
OsCPK17.12      ------------------------------------------------------------
OsCPK17.3       ------------------------------------------------------------
OsCPK11         ------------------------------------------------------------
OsCPK10         ------------------------------------------------------------
OsCPK27         ------------------------------------------------------------
OsCPK24         ------------------------------------------------------------
OsCPK28         ------------------------------------------------------------
OsCPK3          ------------------------------------------------------------
OsCPK16         ------------------------------------------------------------
OsCPK8          ------------------------------------------------------------
OsCPK20         ------------------------------------------------------------
OsCPK9          ------------------------------------------------------------
OsCPK29         ------------------------------------------------------------
OsCPK21         ------------------------------------------------------------
OsCPK22         ------------------------------------------------------------
OsCPK18.1       ------------------------------------------------------------
OsCPK18.3       ------------------------------------------------------------
OsCPK18.2       ------------------------------------------------------------
OsCPK18.4       ------------------------------------------------------------
OsCPK4          ------------------------------------------------------------
OsCRK1          ------------------------------------------------------------
OsCRK4          ------------------------------------------------------------
OsCRK3          ------------------------------------------------------------
OsCRK2          ------------------------------------------------------------
212             ------------------------------------------------------------
81              ------------------------------------------------------------
82              ------------------------------------------------------------
83              ------------------------------------------------------------
85              ------------------------------------------------------------
223             ------------------------------------------------------------
84              ------------------------------------------------------------
99              ------------------------------------------------------------
100             ------------------------------------------------------------
98              ------------------------------------------------------------
101             ------------------------------------------------------------
102             ------------------------------------------------------------
103             ------------------------------------------------------------
106             ------------------------------------------------------------
155             ------------------------------------------------------------
213             ------------------------------------------------------------
104             -------------------------------------------------------MWTPS
105             -------------------------------------------------------MWTPS
86              ------------------------------------------------------------
87              ------------------------------------------------------------
94              ------------------------------------------------------------
95              ------------------------------------------------------------
50              ------------------------------------------------------------
72              ------------------------------------------------------------
OsCBL8          ------------------------------------------------------------
122             ------------------------------------------------------------
121             ------------------------------------------------------------
238             ------------------------------------------------------------
43              ------------------------------------------------------------
228             MSGRDNHQWPPPHRGYDPRDPAAAWQGDASTSAAAAAAAAGVNPYIYVPNPQYAPNPLNL
71              ------------------------------------------------------------
215             ------------------------------------------------------------
69              ------------------------------------------------------------
120             ------------------------------------------------------------
128             ------------------------------------------------------------
229             ------------------------------------------------------------
231             ------------------------------------------------------------
123             ------------------------------------------------------------
141             ------------------------------------------------------------
142             ------------------------------------------------------------
219             ------------------------------------------------------------
131             ------------------------------------------------------------
237             ------------------------------------------------------------
64              ------------------------------------------------------------
133             ------------------------------------------------------------
68              ------------------------------------------------------------
119             ------------------------------------------------------------
127             ------------------------------------------------------------
135             ------------------------------------------------------------
240             ------------------------------------------------------------
137             ------------------------------------------------------------
144             ------------------------------------------------------------
225             ------------------------------------------------------------
216             ------------------------------------------------------------
239             ------------------------------------------------------------
                                                                            

OsCaM1-1        ------------------------------------------------------------
OsCaM1-2        ------------------------------------------------------------
OsCaM1-3        ------------------------------------------------------------
OsCaM1-2AS      ------------------------------------------------------------
OsCaM2          ------------------------------------------------------------
OsCaM3          ------------------------------------------------------------
OsCML1          ------------------------------------------------------------
OsCML1AS        ------------------------------------------------------------
OsCML4          ------------------------------------------------------------
OsCML5          ------------------------------------------------------------
OsCML2          ------------------------------------------------------------
OsCML3          ------------------------------------------------------------
OsCML6          ------------------------------------------------------------
OsCML7          ------------------------------------------------------------
OsCML8          ------------------------------------------------------------
OsCML11         ------------------------------------------------------------
OsCML33         ------------------------------------------------------------
OsCML19         ------------------------------------------------------------
OsCML9          ------------------------------------------------------------
OsCML12         ------------------------------------------------------------
OsCML10         ------------------------------------------------------------
OsCML27         ------------------------------------------------------------
OsCML15         ------------------------------------------------------------
OsCML18         ------------------------------------------------------------
OsCML14         ------------------------------------------------------------
OsCML30         ------------------------------------------------------------
OsCML24         ------------------------------------------------------------
OsCML35         ------------------------------------------------------------
OsCML31         ------------------------------------------------------------
OsCML34         ------------------------------------------------------------
OsCML26         ------------------------------------------------------------
OsCML29         ------------------------------------------------------------
44              ------------------------------------------------------------
45              ------------------------------------------------------------
OsCML13         ------------------------------------------------------------
OsCML17         ------------------------------------------------------------
OsCML23         ------------------------------------------------------------
OsCML20         ------------------------------------------------------------
OsCML21         ------------------------------------------------------------
70              ------------------------------------------------------------
151             ------------------------------------------------------------
153             ------------------------------------------------------------
209             ------------------------------------------------------------
OsCML25         ------------------------------------------------------------
OsCML28         ------------------------------------------------------------
211             ------------------------------------------------------------
109             ------------------------------------------------------------
110             ------------------------------------------------------------
111             ------------------------------------------------------------
112             ------------------------------------------------------------
66              ------------------------------------------------------------
67              ------------------------------------------------------------
65              ------------------------------------------------------------
88              ------------------------------------------------------------
89              ------------------------------------------------------------
77              ------------------------------------------------------------
217             ------------------------------------------------------------
78              ------------------------------------------------------------
79              ------------------------------------------------------------
80              ------------------------------------------------------------
218             ------------------------------------------------------------
114             ------------------------------------------------------------
115             ------------------------------------------------------------
113             ------------------------------------------------------------
49              ------------------------------------------------------------
152             ------------------------------------------------------------
149             ------------------------------------------------------------
154             ------------------------------------------------------------
51              ------------------------------------------------------------
148             ------------------------------------------------------------
57              ------------------------------------------------------------
214             ------------------------------------------------------------
58              ------------------------------------------------------------
224             ------------------------------------------------------------
61              ------------------------------------------------------------
59              ------------------------------------------------------------
60              ------------------------------------------------------------
62              ------------------------------------------------------------
136             ------------------------------------------------------------
220             ------------------------------------------------------------
107             ------------------------------------------------------------
108             ------------------------------------------------------------
116             ------------------------------------------------------------
117             ------------------------------------------------------------
118             ------------------------------------------------------------
233             ------------------------------------------------------------
234             ------------------------------------------------------------
52              ------------------------------------------------------------
53              ------------------------------------------------------------
96              ------------------------------------------------------------
97              ------------------------------------------------------------
90              ------------------------------------------------------------
91              ------------------------------------------------------------
210             ------------------------------------------------------------
92              ------------------------------------------------------------
93              ------------------------------------------------------------
73              ------------------------------------------------------------
222             ------------------------------------------------------------
221             ------------------------------------------------------------
74              ------------------------------------------------------------
76              ------------------------------------------------------------
235             ------------------------------------------------------------
236             ------------------------------------------------------------
75              ------------------------------------------------------------
230             ------------------------------------------------------------
132             ------------------------------------------------------------
227             ------------------------------------------------------------
OsCBL2          ------------------------------------------------------------
OsCBL3          ------------------------------------------------------------
OsCBL6.1        ------------------------------------------------------------
OsCBL6.2        ------------------------------------------------------------
OsCBL1          ------------------------------------------------------------
OsCBL4          ------------------------------------------------------------
OsCBL5          ------------------------------------------------------------
OsCBL7          ------------------------------------------------------------
OsCBL12         ------------------------------------------------------------
OsCBL9.1        ------------------------------------------------------------
OsCBL9.23       ------------------------------------------------------------
OsCBL10         ------------------------------------------------------------
OsCBL11         ------------------------------------------------------------
55              ------------------------------------------------------------
56              ------------------------------------------------------------
54              ------------------------------------------------------------
129             ------------------------------------------------------------
130             ------------------------------------------------------------
138             ------------------------------------------------------------
140             ------------------------------------------------------------
139             ------------------------------------------------------------
232             ------------------------------------------------------------
241             ------------------------------------------------------------
226             ------------------------------------------------------------
134             ------------------------------------------------------------
243             ------------------------------------------------------------
150             ------------------------------------------------------------
242             ------------------------------------------------------------
OsCML32         ------------------------------------------------------------
143             ------------------------------------------------------------
OsCML16         ------------------------------------------------------------
145             ------------------------------------------------------------
146             ------------------------------------------------------------
47              ------------------------------------------------------------
OsCML22         ------------------------------------------------------------
48              ------------------------------------------------------------
63              ------------------------------------------------------------
124             ------------------------------------------------------------
46              ------------------------------------------------------------
126             ------------------------------------------------------------
147             ------------------------------------------------------------
125             ------------------------------------------------------------
OsCPK1          ------------------------------------------------------------
OsCPK15         ------------------------------------------------------------
OsCPK19         ------------------------------------------------------------
OsCPK2          ------------------------------------------------------------
OsCPK14         ------------------------------------------------------------
OsCPK25         ------------------------------------------------------------
OsCPK26         ------------------------------------------------------------
OsCPK12         ------------------------------------------------------------
OsCPK13.1       ------------------------------------------------------------
OsCPK13.2       ------------------------------------------------------------
OsCPK5          ------------------------------------------------------------
OsCPK6          ------------------------------------------------------------
OsCPK7.234      ------------------------------------------------------------
OsCPK7.1        ------------------------------------------------------------
OsCPK23         ------------------------------------------------------------
OsCPK17.12      ------------------------------------------------------------
OsCPK17.3       ------------------------------------------------------------
OsCPK11         ------------------------------------------------------------
OsCPK10         ------------------------------------------------------------
OsCPK27         ------------------------------------------------------------
OsCPK24         ------------------------------------------------------------
OsCPK28         ------------------------------------------------------------
OsCPK3          ------------------------------------------------------------
OsCPK16         ------------------------------------------------------------
OsCPK8          ------------------------------------------------------------
OsCPK20         ------------------------------------------------------------
OsCPK9          ------------------------------------------------------------
OsCPK29         ------------------------------------------------------------
OsCPK21         ------------------------------------------------------------
OsCPK22         ------------------------------------------------------------
OsCPK18.1       ------------------------------------------------------------
OsCPK18.3       ------------------------------------------------------------
OsCPK18.2       ------------------------------------------------------------
OsCPK18.4       ------------------------------------------------------------
OsCPK4          ------------------------------------------------------------
OsCRK1          ------------------------------------------------------------
OsCRK4          ------------------------------------------------------------
OsCRK3          ------------------------------------------------------------
OsCRK2          ------------------------------------------------------------
212             ------------------------------------------------------------
81              ------------------------------------------------------------
82              ------------------------------------------------------------
83              ------------------------------------------------------------
85              ------------------------------------------------------------
223             ------------------------------------------------------------
84              ------------------------------------------------------------
99              ------------------------------------------------------------
100             ------------------------------------------------------------
98              ------------------------------------------------------------
101             ------------------------MASREESGNGGGGGATPAADYRSSDSRSSSRRST--
102             ------------------------MASREESGNGGGGGATPAADYRSSDSRSSSRRST--
103             ----------------MADLEAGMVAAATDQGNSTRSQDDAATLIPNSGNLGSSNRSTKT
106             ---------------MRAGIGSGSGGGTTPVRPRWGSGVTTPR----SLSTGSSPRGSDR
155             ------------------------------------------------------------
213             ------------MHHTRAGAADGAGGGGEDIVEAGAEAPPPQRERLVPHSGPLSKRSGMR
104             RGSNAARRS-GHRRIADYLADDQTTNTDTSDNESYTTAYGDEFFAAAAAAAG-SGGGGML
105             RGSASGRRATGHRRIADYLADDRTEAS--TENGSFNTAYSDELFAPTSSSAGGDGVGGML
86              ------------------------------------------------------------
87              ------------------------------------------------------------
94              ------------------------------------------------------------
95              ------------------------------------------------------------
50              ------------------------------------------------------------
72              ------------------------------------------------------------
OsCBL8          ------------------------------------------------------------
122             ------------------------------------------------------------
121             ------------------------------------------------------------
238             ------------------------------------------------------------
43              ------------------------------------------------------------
228             VLNHVLHNPAALAAYHHQQQQQYHHHQQLLHSSAYHQNPTHNLQHRAAVPAPAAPAAAPS
71              ------------------------------------------------------------
215             ------------------------------------------------------------
69              ------------------------------------------------------------
120             ------------------------------------------------------------
128             ------------------------------------------------------------
229             ------------------------------------------------------------
231             ------------------------------------------------------------
123             ------------------------------------------------------------
141             ------------------------------------------------------------
142             ------------------------------------------------------------
219             ------------------------------------------------------------
131             ------------------------------------------------------------
237             ------------------------------------------------------------
64              ------------------------------------------------------------
133             ------------------------------------------------------------
68              ------------------------------------------------------------
119             ------------------------------------------------------------
127             ------------------------------------------------------------
135             ------------------------------------------------------------
240             ------------------------------------------------------------
137             ------------------------------------------------------------
144             ------------------------------------------------------------
225             ------------------------------------------------------------
216             ------------------------------------------------------------
239             ------------------------------------------------------------
                                                                            

OsCaM1-1        ------------------------------------------------------------
OsCaM1-2        ------------------------------------------------------------
OsCaM1-3        ------------------------------------------------------------
OsCaM1-2AS      ------------------------------------------------------------
OsCaM2          ------------------------------------------------------------
OsCaM3          ------------------------------------------------------------
OsCML1          ------------------------------------------------------------
OsCML1AS        ------------------------------------------------------------
OsCML4          ------------------------------------------------------------
OsCML5          ------------------------------------------------------------
OsCML2          ------------------------------------------------------------
OsCML3          ------------------------------------------------------------
OsCML6          ------------------------------------------------------------
OsCML7          ------------------------------------------------------------
OsCML8          ------------------------------------------------------------
OsCML11         ------------------------------------------------------------
OsCML33         ------------------------------------------------------------
OsCML19         ------------------------------------------------------------
OsCML9          ------------------------------------------------------------
OsCML12         ------------------------------------------------------------
OsCML10         ------------------------------------------------------------
OsCML27         ------------------------------------------------------------
OsCML15         ------------------------------------------------------------
OsCML18         ------------------------------------------------------------
OsCML14         ------------------------------------------------------------
OsCML30         ------------------------------------------------------------
OsCML24         ------------------------------------------------------------
OsCML35         ------------------------------------------------------------
OsCML31         ------------------------------------------------------------
OsCML34         ------------------------------------------------------------
OsCML26         ------------------------------------------------------------
OsCML29         ------------------------------------------------------------
44              ------------------------------------------------------------
45              ------------------------------------------------------------
OsCML13         ------------------------------------------------------------
OsCML17         ------------------------------------------------------------
OsCML23         ------------------------------------------------------------
OsCML20         ------------------------------------------------------------
OsCML21         ------------------------------------------------------------
70              ------------------------------------------------------------
151             ------------------------------------------------------------
153             ------------------------------------------------------------
209             ------------------------------------------------------------
OsCML25         ------------------------------------------------------------
OsCML28         ------------------------------------------------------------
211             ------------------------------------------------------------
109             ------------------------------------------------------------
110             ------------------------------------------------------------
111             ------------------------------------------------------------
112             ------------------------------------------------------------
66              ------------------------------------------------------------
67              ------------------------------------------------------------
65              ------------------------------------------------------------
88              ------------------------------------------------------------
89              ------------------------------------------------------------
77              ------------------------------------------------------------
217             ------------------------------------------------------------
78              ------------------------------------------------------------
79              ------------------------------------------------------------
80              ------------------------------------------------------------
218             ------------------------------------------------------------
114             ------------------------------------------------------------
115             ------------------------------------------------------------
113             ------------------------------------------------------------
49              ------------------------------------------------------------
152             ------------------------------------------------------------
149             ------------------------------------------------------------
154             ------------------------------------------------------------
51              ------------------------------------------------------------
148             ------------------------------------------------------------
57              ------------------------------------------------------------
214             ------------------------------------------------------------
58              ------------------------------------------------------------
224             ------------------------------------------------------------
61              ------------------------------------------------------------
59              ------------------------------------------------------------
60              ------------------------------------------------------------
62              ------------------------------------------------------------
136             ------------------------------------------------------------
220             ------------------------------------------------------------
107             ------------------------------------------------------------
108             ------------------------------------------------------------
116             ------------------------------------------------------------
117             ------------------------------------------------------------
118             ------------------------------------------------------------
233             ------------------------------------------------------------
234             ------------------------------------------------------------
52              ------------------------------------------------------------
53              ------------------------------------------------------------
96              ------------------------------------------------------------
97              ------------------------------------------------------------
90              ------------------------------------------------------------
91              ------------------------------------------------------------
210             ------------------------------------------------------------
92              ------------------------------------------------------------
93              ------------------------------------------------------------
73              ------------------------------------------------------------
222             ------------------------------------------------------------
221             ------------------------------------------------------------
74              ------------------------------------------------------------
76              ------------------------------------------------------------
235             ------------------------------------------------------------
236             ------------------------------------------------------------
75              ------------------------------------------------------------
230             ------------------------------------------------------------
132             ------------------------------------------------------------
227             ------------------------------------------------------------
OsCBL2          ------------------------------------------------------------
OsCBL3          ------------------------------------------------------------
OsCBL6.1        ------------------------------------------------------------
OsCBL6.2        ------------------------------------------------------------
OsCBL1          ------------------------------------------------------------
OsCBL4          ------------------------------------------------------------
OsCBL5          ------------------------------------------------------------
OsCBL7          ------------------------------------------------------------
OsCBL12         ------------------------------------------------------------
OsCBL9.1        ------------------------------------------------------------
OsCBL9.23       ------------------------------------------------------------
OsCBL10         ------------------------------------------------------------
OsCBL11         ------------------------------------------------------------
55              ------------------------------------------------------------
56              ------------------------------------------------------------
54              ------------------------------------------------------------
129             ------------------------------------------------------------
130             ------------------------------------------------------------
138             ------------------------------------------------------------
140             ------------------------------------------------------------
139             ------------------------------------------------------------
232             ------------------------------------------------------------
241             ------------------------------------------------------------
226             ------------------------------------------------------------
134             ------------------------------------------------------------
243             ------------------------------------------------------------
150             ------------------------------------------------------------
242             ------------------------------------------------------------
OsCML32         ------------------------------------------------------------
143             ------------------------------------------------------------
OsCML16         ------------------------------------------------------------
145             ------------------------------------------------------------
146             ------------------------------------------------------------
47              ------------------------------------------------------------
OsCML22         ------------------------------------------------------------
48              ------------------------------------------------------------
63              ------------------------------------------------------------
124             ------------------------------------------------------------
46              ------------------------------------------------------------
126             ------------------------------------------------------------
147             ------------------------------------------------------------
125             ------------------------------------------------------------
OsCPK1          ------------------------------------------------------------
OsCPK15         ------------------------------------------------------------
OsCPK19         ------------------------------------------------------------
OsCPK2          ------------------------------------------------------------
OsCPK14         ------------------------------------------------------------
OsCPK25         ------------------------------------------------------------
OsCPK26         ------------------------------------------------------------
OsCPK12         ------------------------------------------------------------
OsCPK13.1       ------------------------------------------------------------
OsCPK13.2       ------------------------------------------------------------
OsCPK5          ------------------------------------------------------------
OsCPK6          ------------------------------------------------------------
OsCPK7.234      ------------------------------------------------------------
OsCPK7.1        ------------------------------------------------------------
OsCPK23         ------------------------------------------------------------
OsCPK17.12      ------------------------------------------------------------
OsCPK17.3       ------------------------------------------------------------
OsCPK11         ------------------------------------------------------------
OsCPK10         ------------------------------------------------------------
OsCPK27         ------------------------------------------------------------
OsCPK24         ------------------------------------------------------------
OsCPK28         ------------------------------------------------------------
OsCPK3          ------------------------------------------------------------
OsCPK16         ------------------------------------------------------------
OsCPK8          ------------------------------------------------------------
OsCPK20         ------------------------------------------------------------
OsCPK9          ------------------------------------------------------------
OsCPK29         ------------------------------------------------------------
OsCPK21         ------------------------------------------------------------
OsCPK22         ------------------------------------------------------------
OsCPK18.1       ------------------------------------------------------------
OsCPK18.3       ------------------------------------------------------------
OsCPK18.2       ------------------------------------------------------------
OsCPK18.4       ------------------------------------------------------------
OsCPK4          ------------------------------------------------------------
OsCRK1          ------------------------------------------------------------
OsCRK4          ------------------------------------------------------------
OsCRK3          ------------------------------------------------------------
OsCRK2          ------------------------------------------------------------
212             ------------------------------------------------------------
81              ------------------------------------------------------------
82              ------------------------------------------------------------
83              ------------------------------------------------------------
85              ------------------------------------------------------------
223             ------------------------------------------------------------
84              ------------------------------------------------------------
99              ---------------MASPYDHQSPHAQHPSGLPRPPGAGAGAAAGG--FARGLMKQPSR
100             ------------------------------------------------------------
98              ----------------------------MAGDYVDVPLGGGGQSTLP--PVAPLKKQPSR
101             -RFKEDNEYVEITLDVKGDDTVAIQSIRNGADMPEVALLARGLAQQP---PPSAAPGPGG
102             -RFKEDNEYVEITLDVKGDDTVAIQSIRNGADMPEVALLARGLAQQP---PPSAAPGPGG
103             ARFKDDDELVEITLDVQRD-SVAIQEVR-GVDE-GGSGHGTGFDGLP---LVSPSSKSGK
106             -SSDDGEELVEVTLDLQEDDTIVLRSVEPAAGG--AAVASSSGASPSAVAPPRRAEPPGG
155             ------------------------------------------------------------
213             -KSARFAESVSAPLSAPSGVAAARRAAAAANDDDEEDYVEITLDVRDDSVAVHSVKPAGG
104             PAFLADQGDLVEVMLELDEESMVVRSVTPTSATLYGGGGGQMPQPLPPPLRTPEGGGGAR
105             PAFLADQSDLVEVMLELDEESMVVRSVTPTTGALYG------PTSLAGGGAAHTPPGSGR
86              ------------------------------------------------------------
87              ------------------------------------------------------------
94              ------------------------------------------------------------
95              ------------------------------------------------------------
50              ------------------------------------------------------------
72              ------------------------------------------------------------
OsCBL8          ------------------------------------------------------------
122             ------------------------------------------------------------
121             ------------------------------------------------------------
238             ------------------------------------------------------------
43              ------------------------------------------------------------
228             IQHRPVAPATAAAAPGQPQPKKKKKQKEPAPQAHPPPPLPPPQQQQQQQPKPQQQPGALE
71              ------------------------------------------------------------
215             ------------------------------------------------------------
69              ------------------------------------------------------------
120             ------------------------------------------------------------
128             ------------------------------------------------------------
229             ------------------------------------------------------------
231             ------------------------------------------------------------
123             ------------------------------------------------------------
141             ------------------------------------------------------------
142             ------------------------------------------------------------
219             ------------------------------------------------------------
131             ------------------------------------------------------------
237             ------------------------------------------------------------
64              ------------------------------------------------------------
133             ------------------------------------------------------------
68              ------------------------------------------------------------
119             ------------------------------------------------------------
127             ------------------------------------------------------------
135             ------------------------------------------------------------
240             ------------------------------------------------------------
137             ------------------------------------------------------------
144             ------------------------------------------------------------
225             ------------------------------------------------------------
216             ------------------------------------------------------------
239             ------------------------------------------------------------
                                                                            

OsCaM1-1        ------------------------------------------------------------
OsCaM1-2        ------------------------------------------------------------
OsCaM1-3        ------------------------------------------------------------
OsCaM1-2AS      ------------------------------------------------------------
OsCaM2          ------------------------------------------------------------
OsCaM3          ------------------------------------------------------------
OsCML1          ------------------------------------------------------------
OsCML1AS        ------------------------------------------------------------
OsCML4          ------------------------------------------------------------
OsCML5          ------------------------------------------------------------
OsCML2          ------------------------------------------------------------
OsCML3          ------------------------------------------------------------
OsCML6          ------------------------------------------------------------
OsCML7          ------------------------------------------------------------
OsCML8          ------------------------------------------------------------
OsCML11         ------------------------------------------------------------
OsCML33         ------------------------------------------------------------
OsCML19         ------------------------------------------------------------
OsCML9          ------------------------------------------------------------
OsCML12         ------------------------------------------------------------
OsCML10         ------------------------------------------------------------
OsCML27         ------------------------------------------------------------
OsCML15         ------------------------------------------------------------
OsCML18         ------------------------------------------------------------
OsCML14         ------------------------------------------------------------
OsCML30         ------------------------------------------------------------
OsCML24         ------------------------------------------------------------
OsCML35         ------------------------------------------------------------
OsCML31         ------------------------------------------------------------
OsCML34         ------------------------------------------------------------
OsCML26         ------------------------------------------------------------
OsCML29         ------------------------------------------------------------
44              ------------------------------------------------------------
45              ------------------------------------------------------------
OsCML13         ------------------------------------------------------------
OsCML17         ------------------------------------------------------------
OsCML23         ------------------------------------------------------------
OsCML20         ------------------------------------------------------------
OsCML21         ------------------------------------------------------------
70              ------------------------------------------------------------
151             ------------------------------------------------------------
153             ------------------------------------------------------------
209             ------------------------------------------------------------
OsCML25         ------------------------------------------------------------
OsCML28         ------------------------------------------------------------
211             ------------------------------------------------------------
109             ------------------------------------------------------------
110             ------------------------------------------------------------
111             ------------------------------------------------------------
112             ------------------------------------------------------------
66              ------------------------------------------------------------
67              ------------------------------------------------------------
65              ------------------------------------------------------------
88              ------------------------------------------------------------
89              ------------------------------------------------------------
77              ------------------------------------------------------------
217             ------------------------------------------------------------
78              ------------------------------------------------------------
79              ------------------------------------------------------------
80              ------------------------------------------------------------
218             ------------------------------------------------------------
114             ------------------------------------------------------------
115             ------------------------------------------------------------
113             ------------------------------------------------------------
49              ------------------------------------------------------------
152             ------------------------------------------------------------
149             ------------------------------------------------------------
154             ------------------------------------------------------------
51              ------------------------------------------------------------
148             ------------------------------------------------------------
57              ------------------------------------------------------------
214             ------------------------------------------------------------
58              ------------------------------------------------------------
224             ------------------------------------------------------------
61              ------------------------------------------------------------
59              ------------------------------------------------------------
60              ------------------------------------------------------------
62              ------------------------------------------------------------
136             ------------------------------------------------------------
220             ------------------------------------------------------------
107             ------------------------------------------------------------
108             ------------------------------------------------------------
116             ------------------------------------------------------------
117             ------------------------------------------------------------
118             ------------------------------------------------------------
233             ------------------------------------------------------------
234             ------------------------------------------------------------
52              ------------------------------------------------------------
53              ------------------------------------------------------------
96              ------------------------------------------------------------
97              ------------------------------------------------------------
90              ------------------------------------------------------------
91              ------------------------------------------------------------
210             ------------------------------------------------------------
92              ------------------------------------------------------------
93              ------------------------------------------------------------
73              ------------------------------------------------------------
222             ------------------------------------------------------------
221             ------------------------------------------------------------
74              ------------------------------------------------------------
76              ------------------------------------------------------------
235             ------------------------------------------------------------
236             ------------------------------------------------------------
75              ------------------------------------------------------------
230             ------------------------------------------------------------
132             ------------------------------------------------------------
227             ------------------------------------------------------------
OsCBL2          ------------------------------------------------------------
OsCBL3          ------------------------------------------------------------
OsCBL6.1        ------------------------------------------------------------
OsCBL6.2        ------------------------------------------------------------
OsCBL1          ------------------------------------------------------------
OsCBL4          ------------------------------------------------------------
OsCBL5          ------------------------------------------------------------
OsCBL7          ------------------------------------------------------------
OsCBL12         ------------------------------------------------------------
OsCBL9.1        ------------------------------------------------------------
OsCBL9.23       ------------------------------------------------------------
OsCBL10         ------------------------------------------------------------
OsCBL11         ------------------------------------------------------------
55              ------------------------------------------------------------
56              ------------------------------------------------------------
54              ------------------------------------------------------------
129             ------------------------------------------------------------
130             ------------------------------------------------------------
138             ------------------------------------------------------------
140             ------------------------------------------------------------
139             ------------------------------------------------------------
232             ------------------------------------------------------------
241             ------------------------------------------------------------
226             ------------------------------------------------------------
134             ------------------------------------------------------------
243             ------------------------------------------------------------
150             ------------------------------------------------------------
242             ------------------------------------------------------------
OsCML32         ------------------------------------------------------------
143             ------------------------------------------------------------
OsCML16         ------------------------------------------------------------
145             ------------------------------------------------------------
146             ------------------------------------------------------------
47              ------------------------------------------------------------
OsCML22         ------------------------------------------------------------
48              ------------------------------------------------------------
63              ------------------------------------------------------------
124             ------------------------------------------------------------
46              ------------------------------------------------------------
126             ------------------------------------------------------------
147             ------------------------------------------------------------
125             ------------------------------------------------------------
OsCPK1          ------------------------------------------------------------
OsCPK15         ------------------------------------------------------------
OsCPK19         ------------------------------------------------------------
OsCPK2          ------------------------------------------------------------
OsCPK14         ------------------------------------------------------------
OsCPK25         ------------------------------------------------------------
OsCPK26         ------------------------------------------------------------
OsCPK12         ------------------------------------------------------------
OsCPK13.1       ------------------------------------------------------------
OsCPK13.2       ------------------------------------------------------------
OsCPK5          ------------------------------------------------------------
OsCPK6          ------------------------------------------------------------
OsCPK7.234      ------------------------------------------------------------
OsCPK7.1        ------------------------------------------------------------
OsCPK23         ------------------------------------------------------------
OsCPK17.12      ------------------------------------------------------------
OsCPK17.3       ------------------------------------------------------------
OsCPK11         ------------------------------------------------------------
OsCPK10         ------------------------------------------------------------
OsCPK27         ------------------------------------------------------------
OsCPK24         ------------------------------------------------------------
OsCPK28         ------------------------------------------------------------
OsCPK3          ------------------------------------------------------------
OsCPK16         ------------------------------------------------------------
OsCPK8          ------------------------------------------------------------
OsCPK20         ------------------------------------------------------------
OsCPK9          ------------------------------------------------------------
OsCPK29         ------------------------------------------------------------
OsCPK21         ------------------------------------------------------------
OsCPK22         ------------------------------------------------------------
OsCPK18.1       ------------------------------------------------------------
OsCPK18.3       ------------------------------------------------------------
OsCPK18.2       ------------------------------------------------------------
OsCPK18.4       ------------------------------------------------------------
OsCPK4          ------------------------------------------------------------
OsCRK1          ------------------------------------------------------------
OsCRK4          ------------------------------------------------------------
OsCRK3          ------------------------------------------------------------
OsCRK2          ------------------------------------------------------------
212             ------------------------------------------------------------
81              ------------------------------------------------------------
82              ------------------------------------------------------------
83              ------------------------------------------------------------
85              ------------------------------------------------------------
223             ------------------------------------------------------------
84              ------------------------------------------------------------
99              LASGVRQFASRVSMKVPEG-----------------------------------------
100             ------------------------------------------------------------
98              LASGMKRLAS--------------------------------------------------
101             LSSRLKAVRTELRR-IASWKFPSGVLSGGGG---------------------------GG
102             LSSRLKAVRTELRR-IASWKFPSGVLSGGGG---------------------------GG
103             LTSKLRQVTNGLKMKSSSRKAPS------------------------------------P
106             VASRSRSPAMRRTSSHRLLQFSQELKAEAMARARQFSQDLTKRFTRTQSTTTAPPGIESA
155             ------------------------------------------------------------
213             GGEDSDVTLLARTLEKRSSSFGHSVIRNASSRIKQVSQELRR---------------LAS
104             SLSRCSSTSSRIRKKFAWLRSPSPSPSPRPPTPAELQ-------------------REAA
105             SLSRCSSTSSRIRKKFAWLRSPSPAPAPRAPTPSEPPPP-----------------REAA
86              ------------------------------------------------------------
87              ------------------------------------------------------------
94              ------------------------------------------------------------
95              ------------------------------------------------------------
50              ------------------------------------------------------------
72              ------------------------------------------------------------
OsCBL8          ------------------------------------------------------------
122             ------------------------------------------------------------
121             ------------------------------------------------------------
238             ------------------------------------------------------------
43              ------------------------------------------------------------
228             RAQAAARKVRDEIIKAGEGVTGWKIAQAVLVALKVDSWGSLGVQLHEVPLLRDLFLVEGK
71              ------------------------------------------------------------
215             ------------------------------------------------------------
69              ------------------------------------------------------------
120             ------------------------------------------------------------
128             ------------------------------------------------------------
229             ------------------------------------------------------------
231             ------------------------------------------------------------
123             ------------------------------------------------------------
141             ------------------------------------------------------------
142             ------------------------------------------------------------
219             ------------------------------------------------------------
131             ------------------------------------------------------------
237             ------------------------------------------------------------
64              ------------------------------------------------------------
133             ------------------------------------------------------------
68              ------------------------------------------------------------
119             ------------------------------------------------------------
127             ------------------------------------------------------------
135             ------------------------------------------------------------
240             ------------------------------------------------------------
137             ------------------------------------------------------------
144             ------------------------------------------------------------
225             ------------------------------------------------------------
216             ------------------------------------------------------------
239             ------------------------------------------------------------
                                                                            

OsCaM1-1        ------------------------------------------------------------
OsCaM1-2        ------------------------------------------------------------
OsCaM1-3        ------------------------------------------------------------
OsCaM1-2AS      ------------------------------------------------------------
OsCaM2          ------------------------------------------------------------
OsCaM3          ------------------------------------------------------------
OsCML1          ------------------------------------------------------------
OsCML1AS        ------------------------------------------------------------
OsCML4          ------------------------------------------------------------
OsCML5          ------------------------------------------------------------
OsCML2          ------------------------------------------------------------
OsCML3          ------------------------------------------------------------
OsCML6          ------------------------------------------------------------
OsCML7          ------------------------------------------------------------
OsCML8          ------------------------------------------------------------
OsCML11         ------------------------------------------------------------
OsCML33         ------------------------------------------------------------
OsCML19         ------------------------------------------------------------
OsCML9          ------------------------------------------------------------
OsCML12         ------------------------------------------------------------
OsCML10         ------------------------------------------------------------
OsCML27         ------------------------------------------------------------
OsCML15         ------------------------------------------------------------
OsCML18         ------------------------------------------------------------
OsCML14         ------------------------------------------------------------
OsCML30         ------------------------------------------------------------
OsCML24         ------------------------------------------------------------
OsCML35         ------------------------------------------------------------
OsCML31         ------------------------------------------------------------
OsCML34         ------------------------------------------------------------
OsCML26         ------------------------------------------------------------
OsCML29         ------------------------------------------------------------
44              ------------------------------------------------------------
45              ------------------------------------------------------------
OsCML13         ------------------------------------------------------------
OsCML17         ------------------------------------------------------------
OsCML23         ------------------------------------------------------------
OsCML20         ------------------------------------------------------------
OsCML21         ------------------------------------------------------------
70              ------------------------------------------------------------
151             ------------------------------------------------------------
153             ------------------------------------------------------------
209             ------------------------------------------------------------
OsCML25         ------------------------------------------------------------
OsCML28         ------------------------------------------------------------
211             ------------------------------------------------------------
109             ------------------------------------------------------------
110             ------------------------------------------------------------
111             ------------------------------------------------------------
112             ------------------------------------------------------------
66              ------------------------------------------------------------
67              ------------------------------------------------------------
65              ------------------------------------------------------------
88              ------------------------------------------------------------
89              ------------------------------------------------------------
77              ------------------------------------------------------------
217             ------------------------------------------------------------
78              ------------------------------------------------------------
79              ------------------------------------------------------------
80              ------------------------------------------------------------
218             ------------------------------------------------------------
114             ------------------------------------------------------------
115             ------------------------------------------------------------
113             ------------------------------------------------------------
49              ------------------------------------------------------------
152             ------------------------------------------------------------
149             ------------------------------------------------------------
154             ------------------------------------------------------------
51              ------------------------------------------------------------
148             ------------------------------------------------------------
57              ------------------------------------------------------------
214             ------------------------------------------------------------
58              ------------------------------------------------------------
224             ------------------------------------------------------------
61              ------------------------------------------------------------
59              ------------------------------------------------------------
60              ------------------------------------------------------------
62              ------------------------------------------------------------
136             ------------------------------------------------------------
220             ------------------------------------------------------------
107             ------------------------------------------------------------
108             ------------------------------------------------------------
116             ------------------------------------------------------------
117             ------------------------------------------------------------
118             ------------------------------------------------------------
233             ------------------------------------------------------------
234             ------------------------------------------------------------
52              ------------------------------------------------------------
53              ------------------------------------------------------------
96              ------------------------------------------------------------
97              ------------------------------------------------------------
90              ------------------------------------------------------------
91              ------------------------------------------------------------
210             ------------------------------------------------------------
92              ------------------------------------------------------------
93              ------------------------------------------------------------
73              ------------------------------------------------------------
222             ------------------------------------------------------------
221             ------------------------------------------------------------
74              ------------------------------------------------------------
76              ------------------------------------------------------------
235             ------------------------------------------------------------
236             ------------------------------------------------------------
75              ------------------------------------------------------------
230             ------------------------------------------------------------
132             ------------------------------------------------------------
227             ------------------------------------------------------------
OsCBL2          ------------------------------------------------------------
OsCBL3          ------------------------------------------------------------
OsCBL6.1        ------------------------------------------------------------
OsCBL6.2        ------------------------------------------------------------
OsCBL1          ------------------------------------------------------------
OsCBL4          ------------------------------------------------------------
OsCBL5          ------------------------------------------------------------
OsCBL7          ------------------------------------------------------------
OsCBL12         ------------------------------------------------------------
OsCBL9.1        ------------------------------------------------------------
OsCBL9.23       ------------------------------------------------------------
OsCBL10         ------------------------------------------------------------
OsCBL11         ------------------------------------------------------------
55              ------------------------------------------------------------
56              ------------------------------------------------------------
54              ------------------------------------------------------------
129             ------------------------------------------------------------
130             ------------------------------------------------------------
138             ------------------------------------------------------------
140             ------------------------------------------------------------
139             ------------------------------------------------------------
232             ------------------------------------------------------------
241             ------------------------------------------------------------
226             ------------------------------------------------------------
134             ------------------------------------------------------------
243             ------------------------------------------------------------
150             ------------------------------------------------------------
242             ------------------------------------------------------------
OsCML32         ------------------------------------------------------------
143             ------------------------------------------------------------
OsCML16         ------------------------------------------------------------
145             ------------------------------------------------------------
146             ------------------------------------------------------------
47              ------------------------------------------------------------
OsCML22         ------------------------------------------------------------
48              ------------------------------------------------------------
63              ------------------------------------------------------------
124             ------------------------------------------------------------
46              ------------------------------------------------------------
126             ------------------------------------------------------------
147             ------------------------------------------------------------
125             ------------------------------------------------------------
OsCPK1          ------------------------------------------------------------
OsCPK15         ------------------------------------------------------------
OsCPK19         ------------------------------------------------------------
OsCPK2          ------------------------------------------------------------
OsCPK14         ------------------------------------------------------------
OsCPK25         ------------------------------------------------------------
OsCPK26         ------------------------------------------------------------
OsCPK12         ------------------------------------------------------------
OsCPK13.1       ------------------------------------------------------------
OsCPK13.2       ------------------------------------------------------------
OsCPK5          ------------------------------------------------------------
OsCPK6          ------------------------------------------------------------
OsCPK7.234      ------------------------------------------------------------
OsCPK7.1        ------------------------------------------------------------
OsCPK23         ------------------------------------------------------------
OsCPK17.12      ------------------------------------------------------------
OsCPK17.3       ------------------------------------------------------------
OsCPK11         ------------------------------------------------------------
OsCPK10         ------------------------------------------------------------
OsCPK27         ------------------------------------------------------------
OsCPK24         ------------------------------------------------------------
OsCPK28         ------------------------------------------------------------
OsCPK3          ------------------------------------------------------------
OsCPK16         ------------------------------------------------------------
OsCPK8          ------------------------------------------------------------
OsCPK20         ------------------------------------------------------------
OsCPK9          ------------------------------------------------------------
OsCPK29         ------------------------------------------------------------
OsCPK21         ------------------------------------------------------------
OsCPK22         ------------------------------------------------------------
OsCPK18.1       ------------------------------------------------------------
OsCPK18.3       ------------------------------------------------------------
OsCPK18.2       ------------------------------------------------------------
OsCPK18.4       ------------------------------------------------------------
OsCPK4          ------------------------------------------------------------
OsCRK1          ------------------------------------------------------------
OsCRK4          ------------------------------------------------------------
OsCRK3          ------------------------------------------------------------
OsCRK2          ------------------------------------------------------------
212             ------------------------------------------------------------
81              ------------------------------------------------------------
82              ------------------------------------------------------------
83              ------------------------------------------------------------
85              ------------------------------------------------------------
223             ------------------------------------------------------------
84              ------------------------------------------------------------
99              --VGGMRPGGGRMTRMQSSAQVGLRGLRFLDKTS---GGKEGWKSVERRFDEMNRNGRLP
100             -------------MPMIHDLLIELR--------------------------KIN-----P
98              -----MVPDTMKLKRTHSSAQPALRGLRFLDKTS---AGKDGWKNVEKRFDEMSADGRLP
101             DAPGNGNDRRPRLDRSMTGAARALRGLQFLN-SS---AVTNGWPEVEKRFERLAVDGFLL
102             DAPGNGNDRRPRLDRSMTGAARALRGLQFLN-SS---AVTNGWPEVEKRFERLAVDGFLL
103             QAQQSAKRVRKRLDRTKSSAAVALKGLQFVT-AK---VGNDGWAAVEKRFNQLQVDGVLL
106             LAARAERRQRAQLDRTKSGAQRAIRGLRFISGPN---KASNAWIEVQANFDRLARDGYLS
155             ------------------------------------------------------------
213             VNRRGGGGGGPRFDRSKSAAAHALKGLKFISRAD---GG-AGWPAVEKRFDDLAKDGLLP
104             MAARERRRIQARLNRSSTGAKRALKGLRFISRTTGTVQAAELWRRVEDRFNALARDGLLS
105             MAARERRRIQARLNRSRSGARRALKGLRFISRTTGSAEAAELWTRVEHRFNALSRDGLLS
86              ------------------------------------------------------------
87              ------------------------------------------------------------
94              ------------------------------------------------------------
95              ------------------------------------------------------------
50              ------------------------------------------------------------
72              ------------------------------------------------------------
OsCBL8          ------------------------------------------------------------
122             ------------------------------------------------------------
121             ------------------------------------------------------------
238             ------------------------------------------------------------
43              ------------------------------------------------------------
228             VNTFIHCYVAARKIVSVYDLESEICKNESIGQFEELGLGPFLQHPLVAHYFSVPADLSLV
71              ------------------------------------------------------------
215             ------------------------------------------------------------
69              ------------------------------------------------------------
120             ------------------------------------------------------------
128             ------------------------------------------------------------
229             ------------------------------------------------------------
231             ------------------------------------------------------------
123             ------------------------------------------------------------
141             ------------------------------------------------------------
142             ------------------------------------------------------------
219             ------------------------------------------------------------
131             ------------------------------------------------------------
237             ------------------------------------------------------------
64              ------------------------------------------------------------
133             ------------------------------------------------------------
68              ------------------------------------------------------------
119             ------------------------------------------------------------
127             ------------------------------------------------------------
135             ------------------------------------------------------------
240             ------------------------------------------------------------
137             ------------------------------------------------------------
144             ------------------------------------------------------------
225             ------------------------------------------------------------
216             ------------------------------------------------------------
239             ------------------------------------------------------------
                                                                            

OsCaM1-1        ------------------------------------------------------------
OsCaM1-2        ------------------------------------------------------------
OsCaM1-3        ------------------------------------------------------------
OsCaM1-2AS      ------------------------------------------------------------
OsCaM2          ------------------------------------------------------------
OsCaM3          ------------------------------------------------------------
OsCML1          ------------------------------------------------------------
OsCML1AS        ------------------------------------------------------------
OsCML4          ------------------------------------------------------------
OsCML5          ------------------------------------------------------------
OsCML2          ------------------------------------------------------------
OsCML3          ------------------------------------------------------------
OsCML6          ------------------------------------------------------------
OsCML7          ------------------------------------------------------------
OsCML8          ------------------------------------------------------------
OsCML11         ------------------------------------------------------------
OsCML33         ------------------------------------------------------------
OsCML19         ------------------------------------------------------------
OsCML9          ------------------------------------------------------------
OsCML12         ------------------------------------------------------------
OsCML10         ------------------------------------------------------------
OsCML27         ------------------------------------------------------------
OsCML15         ------------------------------------------------------------
OsCML18         ------------------------------------------------------------
OsCML14         ------------------------------------------------------------
OsCML30         ------------------------------------------------------------
OsCML24         ------------------------------------------------------------
OsCML35         ------------------------------------------------------------
OsCML31         ------------------------------------------------------------
OsCML34         ------------------------------------------------------------
OsCML26         ------------------------------------------------------------
OsCML29         ------------------------------------------------------------
44              ------------------------------------------------------------
45              ------------------------------------------------------------
OsCML13         ------------------------------------------------------------
OsCML17         ------------------------------------------------------------
OsCML23         ------------------------------------------------------------
OsCML20         ------------------------------------------------------------
OsCML21         ------------------------------------------------------------
70              ------------------------------------------------------------
151             ------------------------------------------------------------
153             ------------------------------------------------------------
209             ------------------------------------------------------------
OsCML25         ------------------------------------------------------------
OsCML28         ------------------------------------------------------------
211             ------------------------------------------------------------
109             ------------------------------------------------------------
110             ------------------------------------------------------------
111             ------------------------------------------------------------
112             ------------------------------------------------------------
66              ------------------------------------------------------------
67              ------------------------------------------------------------
65              ------------------------------------------------------------
88              ------------------------------------------------------------
89              ------------------------------------------------------------
77              ------------------------------------------------------------
217             ------------------------------------------------------------
78              ------------------------------------------------------------
79              ------------------------------------------------------------
80              ------------------------------------------------------------
218             ------------------------------------------------------------
114             ------------------------------------------------------------
115             ------------------------------------------------------------
113             ------------------------------------------------------------
49              ------------------------------------------------------------
152             ------------------------------------------------------------
149             ------------------------------------------------------------
154             ------------------------------------------------------------
51              ------------------------------------------------------------
148             ------------------------------------------------------------
57              ------------------------------------------------------------
214             ------------------------------------------------------------
58              ------------------------------------------------------------
224             ------------------------------------------------------------
61              ------------------------------------------------------------
59              ------------------------------------------------------------
60              ------------------------------------------------------------
62              ------------------------------------------------------------
136             ------------------------------------------------------------
220             ------------------------------------------------------------
107             ------------------------------------------------------------
108             ------------------------------------------------------------
116             ------------------------------------------------------------
117             ------------------------------------------------------------
118             ------------------------------------------------------------
233             ------------------------------------------------------------
234             ------------------------------------------------------------
52              ------------------------------------------------------------
53              ------------------------------------------------------------
96              ------------------------------------------------------------
97              ------------------------------------------------------------
90              ------------------------------------------------------------
91              ------------------------------------------------------------
210             ------------------------------------------------------------
92              ------------------------------------------------------------
93              ------------------------------------------------------------
73              ------------------------------------------------------------
222             ------------------------------------------------------------
221             ------------------------------------------------------------
74              ------------------------------------------------------------
76              ------------------------------------------------------------
235             ------------------------------------------------------------
236             ------------------------------------------------------------
75              ------------------------------------------------------------
230             ------------------------------------------------------------
132             ------------------------------------------------------------
227             ------------------------------------------------------------
OsCBL2          ------------------------------------------------------------
OsCBL3          ------------------------------------------------------------
OsCBL6.1        ------------------------------------------------------------
OsCBL6.2        ------------------------------------------------------------
OsCBL1          ------------------------------------------------------------
OsCBL4          ------------------------------------------------------------
OsCBL5          ------------------------------------------------------------
OsCBL7          ------------------------------------------------------------
OsCBL12         ------------------------------------------------------------
OsCBL9.1        ------------------------------------------------------------
OsCBL9.23       ------------------------------------------------------------
OsCBL10         ------------------------------------------------------------
OsCBL11         ------------------------------------------------------------
55              ------------------------------------------------------------
56              ------------------------------------------------------------
54              ------------------------------------------------------------
129             ------------------------------------------------------------
130             ------------------------------------------------------------
138             ------------------------------------------------------------
140             ------------------------------------------------------------
139             ------------------------------------------------------------
232             ------------------------------------------------------------
241             ------------------------------------------------------------
226             ------------------------------------------------------------
134             ------------------------------------------------------------
243             ------------------------------------------------------------
150             ------------------------------------------------------------
242             ------------------------------------------------------------
OsCML32         ------------------------------------------------------------
143             ------------------------------------------------------------
OsCML16         ------------------------------------------------------------
145             ------------------------------------------------------------
146             ------------------------------------------------------------
47              ------------------------------------------------------------
OsCML22         ------------------------------------------------------------
48              ------------------------------------------------------------
63              ------------------------------------------------------------
124             ------------------------------------------------------------
46              ------------------------------------------------------------
126             ------------------------------------------------------------
147             ------------------------------------------------------------
125             ------------------------------------------------------------
OsCPK1          ------------------------------------------------------------
OsCPK15         ------------------------------------------------------------
OsCPK19         ------------------------------------------------------------
OsCPK2          ------------------------------------------------------------
OsCPK14         ------------------------------------------------------------
OsCPK25         ------------------------------------------------------------
OsCPK26         ------------------------------------------------------------
OsCPK12         ------------------------------------------------------------
OsCPK13.1       ------------------------------------------------------------
OsCPK13.2       ------------------------------------------------------------
OsCPK5          ------------------------------------------------------------
OsCPK6          ------------------------------------------------------------
OsCPK7.234      ------------------------------------------------------------
OsCPK7.1        ------------------------------------------------------------
OsCPK23         ------------------------------------------------------------
OsCPK17.12      ------------------------------------------------------------
OsCPK17.3       ------------------------------------------------------------
OsCPK11         ------------------------------------------------------------
OsCPK10         ------------------------------------------------------------
OsCPK27         ------------------------------------------------------------
OsCPK24         ------------------------------------------------------------
OsCPK28         ------------------------------------------------------------
OsCPK3          ------------------------------------------------------------
OsCPK16         ------------------------------------------------------------
OsCPK8          ------------------------------------------------------------
OsCPK20         ------------------------------------------------------------
OsCPK9          ------------------------------------------------------------
OsCPK29         ------------------------------------------------------------
OsCPK21         ------------------------------------------------------------
OsCPK22         ------------------------------------------------------------
OsCPK18.1       ------------------------------------------------------------
OsCPK18.3       ------------------------------------------------------------
OsCPK18.2       ------------------------------------------------------------
OsCPK18.4       ------------------------------------------------------------
OsCPK4          ------------------------------------------------------------
OsCRK1          ------------------------------------------------------------
OsCRK4          ------------------------------------------------------------
OsCRK3          ------------------------------------------------------------
OsCRK2          ------------------------------------------------------------
212             ------------------------------------------------------------
81              ------------------------------------------------------------
82              ------------------------------------------------------------
83              ------------------------------------------------------------
85              ------------------------------------------------------------
223             ------------------------------------------------------------
84              ------------------------------------------------------------
99              KESFGKCIG-------------------------------MGDSKEFAGELFVALARRRN
100             WWICLASKG-------------------------------MGDSKEFAGELFVALARRRN
98              QESFAKCIG-------------------------------MADSKEFASEVFVALARRRS
101             RSRFGQCIG-------------------------------MVGSEEFAVQIFDSLARRRG
102             RSRFGQCIG-------------------------------MVGSEEFAVQIFDSLARRRG
103             RSRFGKCIG-------------------------------MDGSDEFAVQMFDSLARKRG
106             RDDFPQCIG-------------------------------MTESKEFAMELFDTLSRRRQ
155             ----------------------------------------MTESKEFALELFDTLSRRRQ
213             RSKFGQCIG-------------------------------MKEL-EFAGELFDALARRRN
104             RDDFGECIG-------------------------------MVDSKEFAVGIFDALARRRR
105             RDNFGDCIGKQAKPSSMSMARRARARSRDDTAYGAGIGAGMEDSKEFAVGIFDALARRRR
86              ------------------------------------------------------------
87              ------------------------------------------------------------
94              ------------------------------------------------------------
95              ------------------------------------------------------------
50              ------------------------------------------------------------
72              ------------------------------------------------------------
OsCBL8          ------------------------------------------------------------
122             ------------------------------------------------------------
121             ------------------------------------------------------------
238             ------------------------------------------------------------
43              ------------------------------------------------------------
228             PKLSSDEIINWLQKFMDNSKKKITVENFLDYLAEQKSVSGKENLGVRIQSLRLHISFLRQ
71              ------------------------------------------------------------
215             ------------------------------------------------------------
69              ------------------------------------------------------------
120             ------------------------------------------------------------
128             ------------------------------------------------------------
229             ------------------------------------------------------------
231             ------------------------------------------------------------
123             ------------------------------------------------------------
141             ------------------------------------------------------------
142             ------------------------------------------------------------
219             ------------------------------------------------------------
131             ------------------------------------------------------------
237             ------------------------------------------------------------
64              ------------------------------------------------------------
133             ------------------------------------------------------------
68              ------------------------------------------------------------
119             ------------------------------------------------------------
127             ------------------------------------------------------------
135             ------------------------------------------------------------
240             ------------------------------------------------------------
137             ------------------------------------------------------------
144             ------------------------------------------------------------
225             ------------------------------------------------------------
216             ------------------------------------------------------------
239             ------------------------------------------------------------
                                                                            

OsCaM1-1        ------------------------------------------------------------
OsCaM1-2        ------------------------------------------------------------
OsCaM1-3        ------------------------------------------------------------
OsCaM1-2AS      ------------------------------------------------------------
OsCaM2          ------------------------------------------------------------
OsCaM3          ------------------------------------------------------------
OsCML1          ------------------------------------------------------------
OsCML1AS        ------------------------------------------------------------
OsCML4          ------------------------------------------------------------
OsCML5          ------------------------------------------------------------
OsCML2          ------------------------------------------------------------
OsCML3          ------------------------------------------------------------
OsCML6          ------------------------------------------------------------
OsCML7          ------------------------------------------------------------
OsCML8          ------------------------------------------------------------
OsCML11         ------------------------------------------------------------
OsCML33         ------------------------------------------------------------
OsCML19         ------------------------------------------------------------
OsCML9          ------------------------------------------------------------
OsCML12         ------------------------------------------------------------
OsCML10         ------------------------------------------------------------
OsCML27         ------------------------------------------------------------
OsCML15         ------------------------------------------------------------
OsCML18         ------------------------------------------------------------
OsCML14         ------------------------------------------------------------
OsCML30         ------------------------------------------------------------
OsCML24         ------------------------------------------------------------
OsCML35         ------------------------------------------------------------
OsCML31         ------------------------------------------------------------
OsCML34         ------------------------------------------------------------
OsCML26         ------------------------------------------------------------
OsCML29         ------------------------------------------------------------
44              ------------------------------------------------------------
45              ------------------------------------------------------------
OsCML13         ------------------------------------------------------------
OsCML17         ------------------------------------------------------------
OsCML23         ------------------------------------------------------------
OsCML20         ------------------------------------------------------------
OsCML21         ------------------------------------------------------------
70              ------------------------------------------------------------
151             ------------------------------------------------------------
153             ------------------------------------------------------------
209             ------------------------------------------------------------
OsCML25         ------------------------------------------------------------
OsCML28         ------------------------------------------------------------
211             ------------------------------------------------------------
109             ------------------------------------------------------------
110             ------------------------------------------------------------
111             ------------------------------------------------------------
112             ------------------------------------------------------------
66              ------------------------------------------------------------
67              ------------------------------------------------------------
65              ------------------------------------------------------------
88              ------------------------------------------------------------
89              ------------------------------------------------------------
77              ------------------------------------------------------------
217             ------------------------------------------------------------
78              ------------------------------------------------------------
79              ------------------------------------------------------------
80              ------------------------------------------------------------
218             ------------------------------------------------------------
114             ------------------------------------------------------------
115             ------------------------------------------------------------
113             ------------------------------------------------------------
49              ------------------------------------------------------------
152             ------------------------------------------------------------
149             ------------------------------------------------------------
154             ------------------------------------------------------------
51              ------------------------------------------------------------
148             ------------------------------------------------------------
57              ------------------------------------------------------------
214             ------------------------------------------------------------
58              ------------------------------------------------------------
224             ------------------------------------------------------------
61              ------------------------------------------------------------
59              ------------------------------------------------------------
60              ------------------------------------------------------------
62              ------------------------------------------------------------
136             ------------------------------------------------------------
220             ------------------------------------------------------------
107             ------------------------------------------------------------
108             ------------------------------------------------------------
116             ------------------------------------------------------------
117             ------------------------------------------------------------
118             ------------------------------------------------------------
233             ------------------------------------------------------------
234             ------------------------------------------------------------
52              ------------------------------------------------------------
53              ------------------------------------------------------------
96              ------------------------------------------------------------
97              ------------------------------------------------------------
90              ------------------------------------------------------------
91              ------------------------------------------------------------
210             ------------------------------------------------------------
92              ------------------------------------------------------------
93              ------------------------------------------------------------
73              ------------------------------------------------------------
222             ------------------------------------------------------------
221             ------------------------------------------------------------
74              ------------------------------------------------------------
76              ------------------------------------------------------------
235             ------------------------------------------------------------
236             ------------------------------------------------------------
75              ------------------------------------------------------------
230             ------------------------------------------------------------
132             ------------------------------------------------------------
227             ------------------------------------------------------------
OsCBL2          ------------------------------------------------------------
OsCBL3          ------------------------------------------------------------
OsCBL6.1        ------------------------------------------------------------
OsCBL6.2        ------------------------------------------------------------
OsCBL1          ------------------------------------------------------------
OsCBL4          ------------------------------------------------------------
OsCBL5          ------------------------------------------------------------
OsCBL7          ------------------------------------------------------------
OsCBL12         ------------------------------------------------------------
OsCBL9.1        ------------------------------------------------------------
OsCBL9.23       ------------------------------------------------------------
OsCBL10         ------------------------------------------------------------
OsCBL11         ------------------------------------------------------------
55              ------------------------------------------------------------
56              ------------------------------------------------------------
54              ------------------------------------------------------------
129             ------------------------------------------------------------
130             ------------------------------------------------------------
138             ------------------------------------------------------------
140             ------------------------------------------------------------
139             ------------------------------------------------------------
232             ------------------------------------------------------------
241             ------------------------------------------------------------
226             ------------------------------------------------------------
134             ------------------------------------------------------------
243             ------------------------------------------------------------
150             ------------------------------------------------------------
242             ------------------------------------------------------------
OsCML32         ------------------------------------------------------------
143             ------------------------------------------------------------
OsCML16         ------------------------------------------------------------
145             ------------------------------------------------------------
146             ------------------------------------------------------------
47              ------------------------------------------------------------
OsCML22         ------------------------------------------------------------
48              ------------------------------------------------------------
63              ------------------------------------------------------------
124             ------------------------------------------------------------
46              ------------------------------------------------------------
126             ------------------------------------------------------------
147             ------------------------------------------------------------
125             ------------------------------------------------------------
OsCPK1          -----------MGNRTSRHH------RAAPEQP------------------PPQ------
OsCPK15         -----------MGARASR-H------RQSPDQS------------------QSQSPSPHH
OsCPK19         -----------MGSCCSR--------ATSPDSG------------------RGGANGYGY
OsCPK2          -----------MGNCCPGSG------DAEPASS------------------DAS------
OsCPK14         -----------MGNCCPPGS------SSEPDPP------------------PAS------
OsCPK25         -----------MGQCCTGGGKAVAGDEAEPGTS------------------KAAPPSRGT
OsCPK26         -----------MGQCCTGGGKAVAGDEAEPGTS------------------KAAPPSRGT
OsCPK12         -----------MGNCFTKTYEIPITSGTMRRPA------------------STAERSKAR
OsCPK13.1       -----------MGN--ACGGSLRSKYLSFKQ-----------------------TASQRH
OsCPK13.2       -----------MGN--ACGGSLRSKYLSFKQ-----------------------TASQRH
OsCPK5          -----------MGN--TCGVTLRSKYFASFR-----------------------GASQRH
OsCPK6          -----------MGNYYSCGASSTSS-PTSPS-----------------------LVDYYY
OsCPK7.234      -----------MGN-QCQNGTLGSDYHNRFP-----------------------REHAVG
OsCPK7.1        -----------MGN-QCQNGTLGSDYHNRFP-----------------------REHAVG
OsCPK23         -----------MGN-SCQNGTYGNNYQNSNR-----------------------FQNDR-
OsCPK17.12      -----------MGN-TCVGPSSAADRHGFFHSVS--LAVLWR------------PGGRAE
OsCPK17.3       ------------------------------------------------------------
OsCPK11         -----------MGN-NCVGPSAAGQ-NGFFANVA--LWRPRP------------ADAAPP
OsCPK10         -----------MGN-TCVGPSISKN--GFFQSVSTVLWKARQDGDDALPGANGAPDGGGQ
OsCPK27         -----------MGN-VCIGPRRNFAKNGLLGILRPRHAAPSSPSQPTTTSRSIPVVLPSA
OsCPK24         ------------------------------------------------------------
OsCPK28         ------------------------------------------------------------
OsCPK3          -----------MGN-CCRSPAAAAREDV------------------------------KS
OsCPK16         -----------MGN-CCRSPAAAAREDV------------------------------KT
OsCPK8          -----------MGN-CCGTPATAEEGGK------------------------------RR
OsCPK20         -----------MGN-CCVTPEGSGRGRK------------------------------KQ
OsCPK9          -----------MGNTCCVAPATTDEVGAPPRDHHH-------------AAKKSPAPSATT
OsCPK29         -----------MGNCCVSRPSGADKRRR-----------------------------CGS
OsCPK21         -----------MGG-CYSAYASS-----------------------------------RK
OsCPK22         -----------MGG-CSSAFAVSTRMI-------------------------------RF
OsCPK18.1       -----------MGLCS--------------------------------------------
OsCPK18.3       ------------------------------------------------------------
OsCPK18.2       -----------MGLCS--------------------------------------------
OsCPK18.4       ------------------------------------------------------------
OsCPK4          -----------MGACF--------------------------------------------
OsCRK1          -----------MGLCHGKSAAVLEPTVEEEEEGATRVAEAA-------------AAPAKP
OsCRK4          -----------MGLCHGKPSQIPEPEAEEA------AAAAG-------------VAVAGA
OsCRK3          ------------------------------------------------------------
OsCRK2          -----------MGQCYGKGASGRTADDEGGVVTEHQSPPPAN-----------GLPSTPP
212             -----------MGQCYARNVP-VDGEGGGGVVTTTTTTTIS------------VSASAAG
81              ------------------------------------------------------------
82              ------------------------------------------------------------
83              ------------------------------------------------------------
85              ------------------------------------------------------------
223             ------------------------------------------------------------
84              ------------------------------------------------------------
99              LEPEDGITKEQLKEFWEEMTDQNFDSRLRIFFDMCDKNGDGMLTEDEVKEVIILSASANK
100             LEPEDGITKEQLKEFWEEMTDQNFDSRLRIFFDMCDKNGDGMLTEDEVKEVIILSASANK
98              IKPEDGITKEQLKEFWEELTDQNFDSRLRIFFDMCDKNGDGQLTEDEVKEVIVLSAAANK
101             IT-AQLLTKDQLREFWEQLSDPGFDAKLQTFFDMVDKNADGQITEEELKEVLTLTASANK
102             IT-AQLLTKDQLREFWEQLSDPGFDAKLQTFFDMVDKNADGQITEEELKEVLTLTASANK
103             IV-KQVLTKDELKDFYEQLTDQGFDNRLRTFFDMVDKNADGRLTAEEVKEIIALSASANK
106             MQ-VDKINKEELREIWQQITDNSFDSRLQIFFDMVDKNADGHITEAEVKEIIMLSASANK
155             MK-VDTINKDELREIWQQITDNSFDSRLQIFFEMVDKNADGRITEAEVKEIIMLSASANK
213             IS-GDSISKAELLEFWDQISDTSFDSRLQTFFDMVDKNADGRITEEEVKEIITLSASANK
104             QN-LERITREELYDFWLQISDQSFDARLQIFFDMVDTNVDGRITREEVQELIVLSASANK
105             QE-LERISKEELYDFWL----------------------------------IVLSASANK
86              ------------------------------------------------------------
87              ------------------------------------------------------------
94              ------------------------------------------------------------
95              ------------------------------------------------------------
50              ------------------------------------------------------------
72              ------------------------------------------------------------
OsCBL8          ------------------------------------------------------------
122             ------------------------------------------------------------
121             ------------------------------------------------------------
238             ------------------------------------------------------------
43              ------------------------------------------------------------
228             ARRTEVSAVKVQGNTSGSGDGSCEKDLVKNRKFHLSKQALDERFSAITSRIKKLPGINKH
71              ------------------------------------------------------------
215             ------------------------------------------------------------
69              ------------------------------------------------------------
120             ------------------------------------------------------------
128             ------------------------------------------------------------
229             ------------------------------------------------------------
231             ------------------------------------------------------------
123             ------------------------------------------------------------
141             ------------------------------------------------------------
142             ------------------------------------------------------------
219             ------------------------------------------------------------
131             ------------------------------------------------------------
237             ------------------------------------------------------------
64              ------------------------------------------------------------
133             -----------MALSASAAASAGRGARAEKVGRIFERFDANGDGGLDRDEMAALVVAVNP
68              ------------------------------------------------------------
119             ------------------------------------------------------------
127             ------------------------------------------------------------
135             -----------MEAAIVSVSTGVMKPLLSKLSKQLEEEYTKLKGVRVHKKIMFIRDELST
240             ------------------------------------------------------------
137             ------------------------------------------------------------
144             ------------------------------------------------------------
225             ------------------------------------------------------------
216             ------------------------------------------------------------
239             ------------------------------------------------------------
                                                                            

OsCaM1-1        ------------------------------------------------------------
OsCaM1-2        ------------------------------------------------------------
OsCaM1-3        ------------------------------------------------------------
OsCaM1-2AS      ------------------------------------------------------------
OsCaM2          ------------------------------------------------------------
OsCaM3          ------------------------------------------------------------
OsCML1          ------------------------------------------------------------
OsCML1AS        ------------------------------------------------------------
OsCML4          ------------------------------------------------------------
OsCML5          ------------------------------------------------------------
OsCML2          ------------------------------------------------------------
OsCML3          ------------------------------------------------------------
OsCML6          ------------------------------------------------------------
OsCML7          ------------------------------------------------------------
OsCML8          ------------------------------------------------------------
OsCML11         ------------------------------------------------------------
OsCML33         ------------------------------------------------------------
OsCML19         ------------------------------------------------------------
OsCML9          ------------------------------------------------------------
OsCML12         ------------------------------------------------------------
OsCML10         ------------------------------------------------------------
OsCML27         ------------------------------------------------------------
OsCML15         ------------------------------------------------------------
OsCML18         ------------------------------------------------------------
OsCML14         ------------------------------------------------------------
OsCML30         ------------------------------------------------------------
OsCML24         ------------------------------------------------------------
OsCML35         ------------------------------------------------------------
OsCML31         ------------------------------------------------------------
OsCML34         ------------------------------------------------------------
OsCML26         ------------------------------------------------------------
OsCML29         ------------------------------------------------------------
44              ------------------------------------------------------------
45              ------------------------------------------------------------
OsCML13         ------------------------------------------------------------
OsCML17         ------------------------------------------------------------
OsCML23         ------------------------------------------------------------
OsCML20         ------------------------------------------------------------
OsCML21         ------------------------------------------------------------
70              ------------------------------------------------------------
151             ------------------------------------------------------------
153             ------------------------------------------------------------
209             ------------------------------------------------------------
OsCML25         ------------------------------------------------------------
OsCML28         ------------------------------------------------------------
211             ------------------------------------------------------------
109             ------------------------------------------------------------
110             ------------------------------------------------------------
111             ------------------------------------------------------------
112             ------------------------------------------------------------
66              ------------------------------------------------------------
67              ------------------------------------------------------------
65              ------------------------------------------------------------
88              ------------------------------------------------------------
89              ------------------------------------------------------------
77              ------------------------------------------------------------
217             ------------------------------------------------------------
78              ------------------------------------------------------------
79              ------------------------------------------------------------
80              ------------------------------------------------------------
218             ------------------------------------------------------------
114             ------------------------------------------------------------
115             ------------------------------------------------------------
113             ------------------------------------------------------------
49              ------------------------------------------------------------
152             ------------------------------------------------------------
149             ------------------------------------------------------------
154             ------------------------------------------------------------
51              ------------------------------------------------------------
148             ------------------------------------------------------------
57              ------------------------------------------------------------
214             ------------------------------------------------------------
58              ------------------------------------------------------------
224             ------------------------------------------------------------
61              ------------------------------------------------------------
59              ------------------------------------------------------------
60              ------------------------------------------------------------
62              ------------------------------------------------------------
136             ------------------------------------------------------------
220             ------------------------------------------------------------
107             ------------------------------------------------------------
108             ------------------------------------------------------------
116             ------------------------------------------------------------
117             ------------------------------------------------------------
118             ------------------------------------------------------------
233             ------------------------------------------------------------
234             ------------------------------------------------------------
52              ------------------------------------------------------------
53              ------------------------------------------------------------
96              ------------------------------------------------------------
97              ------------------------------------------------------------
90              ------------------------------------------------------------
91              ------------------------------------------------------------
210             ------------------------------------------------------------
92              ------------------------------------------------------------
93              ------------------------------------------------------------
73              ------------------------------------------------------------
222             ------------------------------------------------------------
221             ------------------------------------------------------------
74              ------------------------------------------------------------
76              ------------------------------------------------------------
235             ------------------------------------------------------------
236             ------------------------------------------------------------
75              ------------------------------------------------------------
230             ------------------------------------------------------------
132             ------------------------------------------------------------
227             ------------------------------------------------------------
OsCBL2          ------------------------------------------------------------
OsCBL3          ------------------------------------------------------------
OsCBL6.1        ------------------------------------------------------------
OsCBL6.2        ------------------------------------------------------------
OsCBL1          ------------------------------------------------------------
OsCBL4          ------------------------------------------------------------
OsCBL5          ------------------------------------------------------------
OsCBL7          ------------------------------------------------------------
OsCBL12         ------------------------------------------------------------
OsCBL9.1        ------------------------------------------------------------
OsCBL9.23       ------------------------------------------------------------
OsCBL10         ------------------------------------------------------------
OsCBL11         ------------------------------------------------------------
55              ------------------------------------------------------------
56              ------------------------------------------------------------
54              ------------------------------------------------------------
129             ------------------------------------------------------------
130             ------------------------------------------------------------
138             ------------------------------------------------------------
140             ------------------------------------------------------------
139             ------------------------------------------------------------
232             ------------------------------------------------------------
241             ------------------------------------------------------------
226             ---------------------------------MTVPLLYNKETSVAVYTGYSVDRVPPH
134             ---------------------------------------------MDALVSAALEEVCAR
243             ------------------------------------------------------------
150             ------------------------------------------------------------
242             ------------------------------------------------------------
OsCML32         ------------------------------------------------------------
143             ------------------------------------------------------------
OsCML16         ------------------------------------------------------------
145             ------------------------------------------------------------
146             ------------------------------------------------------------
47              ------------------------------------------------------------
OsCML22         ------------------------------------------------------------
48              ------------------------------------------------------------
63              ------------------------------------------------------------
124             ------------------------------------------------------------
46              ------------------------------------------------------------
126             ------------------------------------------------------------
147             ------------------------------------------------------------
125             ------------------------------------------------------------
OsCPK1          -----------PKPKPQP------------------------------------QQQQQQ
OsCPK15         KHHHHHQTTRAPKPKPKP------------------------------------QPPPPQ
OsCPK19         SHQTKPAQTTPSYNHPQP------------------------------------PPPAEV
OsCPK2          ---TGN-------GSSSF------------------------------------KAGASP
OsCPK14         ---SGSSRPAGSAGAAAS------------------------------------PATISP
OsCPK25         SSKNGSAKQQPCSPAAKA------------------------------------AATEAA
OsCPK26         SSKNGSAKQQPCSPAAKA------------------------------------AATEAA
OsCPK12         GGDEPGTWRRPSFPRHGA------------------------------------PPHRPP
OsCPK13.1       DTDDNNNAAAADSPKKPS----------------------------------RPPAAAKT
OsCPK13.2       DTDDNNNAAAADSPKKPS----------------------------------RPPAAAKT
OsCPK5          DEAGYAPVATSAAAAAAA----------------------------------DEPAGKKA
OsCPK6          CYHRYPSSCSSTSTATSS----------------------------------GGRMPIRS
OsCPK7.234      YVQGDSYLDLKKFDDTWP----------------------------------EVNNFKPT
OsCPK7.1        YVQGDSYLDLKKFDDTWP----------------------------------EVNNFKPT
OsCPK23         --FASRYVDGNDTEDCYS----------------------------------GSS--RAS
OsCPK17.12      PSQPPGYPPRESSHSSVT---------SSTAPERVTIA---------------DSDLSSS
OsCPK17.3       ------------------------------------------------------------
OsCPK11         ALPPPSSAPSDQAPEPVT---------IPPSEHSSHHS---------------SRSTDPS
OsCPK10         GRLPAPPPPTSDAPLAVQNKPPEHVKIVSTTDTASAEQ---------------DASKSSA
OsCPK27         PSSKPPPPTQTAPPVPVVISEPPPPQPQPEPQPAAPSQPPPPQEQPSPPPPASSNTTQQP
OsCPK24         -MQPDPS--GSGGDGNAN------------------------------------AKAKLA
OsCPK28         -MQPDPQPHGRGREKAAG------------------------------------AGPRLP
OsCPK3          SHFPASAG------KKKP-----------------------------------HQARNGG
OsCPK16         SHFPASTGG----GKKKP-----------------------------------HQARNG-
OsCPK8          RRG---------------------------------------------------KQKKAN
OsCPK20         QQEQKQKQKEPKQQQQQQ-----------------------------------KKGKKPN
OsCPK9          TTATRQRHGQEPKPKPKP-----------------------------------RARAKPN
OsCPK29         STAPHTRGG-------RR-----------------------------------VIGAANM
OsCPK21         LRGRISKISLVIPDPVPD-----------------------------------AEAASPR
OsCPK22         SRGRVPAAILPVTSNDEP-----------------------------------CCSCSPE
OsCPK18.1       SSSARRDAGTPGGGNGAG------------------------------------NKDNAG
OsCPK18.3       ------------------------------------------------------------
OsCPK18.2       SSSARRDAGTPGGGNGAG------------------------------------NKDNAG
OsCPK18.4       ------------------------------------------------------------
OsCPK4          SSHTATAAADGGSGKRQQ------------------------------------RKGDHK
OsCRK1          ASPAPSAAAAAAAPAKPG------------------------------------TPKQHK
OsCRK4          ASPGPAAAAAAAAAAKPG------------------------------------TPKQPK
OsCRK3          ------------------------------------------------------------
OsCRK2          RQQAQAQAQQVGTPRRRG------------------------------------SKSGST
212             EEVEVGRGGGGGGGRRSG------------------------------------RPSPAG
81              ------------------------------------------------------------
82              ------------------------------------------------------------
83              ------------------------------------------------------------
85              ------------------------------------------------------------
223             ------------------------------------------------------------
84              ------------------------------------------------------------
99              LAKLKGHAATYASLIMEELDPDDRGYIE-----------------------IWQLETLLR
100             LAKLKGHAATYASLIMEELDPDDRGYIE-----------------------IWQLETLLR
98              LAKLKSHAATYASLIMEELDPDHRGYIE-----------------------IWQLETLLR
101             LSKILERVDEYTALIMEELDPDQLGYID-----------------------ISNLESLLL
102             LSKILERVDEYTALIMEELDPDQLGYIDSTRVAVSAILNSDTVHGHLPFPKISNLESLLL
103             LSKIKERADEYTALIMEELDPTNLGYIE-----------------------MEDLEALLL
106             LSRLKEQAEEYAALIMEELDPEQLGYIE-----------------------LWQLETLLL
155             LSRLKEQAEEYAALIMEELDPEGLGYIE-----------------------LWQLETLLL
213             LSKVQEQSEEYARLIMEELDPSNLGYIE-----------------------LYNLEMLLL
104             LAKLKEQAEEYASLIMEELDPENLGYIE-----------------------LWQLEALLL
105             LSKLKEQAEEYASLIMEELDPEDLGYIE-----------------------LWQLEALLL
86              ------------------------------------------------------------
87              ------------------------------------------------------------
94              ------------------------------------------------------------
95              ------------------------------------------------------------
50              ------------------------------------------------------------
72              ------------------------------------------------------------
OsCBL8          ------------------------------------------------------------
122             ------------------------------------------------------------
121             ------------------------------------------------------------
238             ------------------------------------------------------------
43              ------------------------------------------------------------
228             IHFDSTDDETDGDSSSEGDAVDNSESKTGSAAIDNKDVDKRVSSCPYPSKTEEMERLGLK
71              ------------------------------------------------------------
215             ------------------------------------------------------------
69              ------------------------------------------------------------
120             ------------------------------------------------------------
128             ------------------------------------------------------------
229             ------------------------------------------------------------
231             ------------------------------------------------------------
123             ------------------------------------------------------------
141             ------------------------------------------------------------
142             ------------------------------------------------------------
219             ------------------------------------------------------------
131             ------------------------------------------------------------
237             ------------------------------------------------------------
64              ------------------------------------------------------------
133             RVKFSEDQISAILDEVFRTYAEFILPGGRGLSLPGLLRTYDDGAGDVDRDFLALSLPPLE
68              ------------------------------------------------------------
119             ------------------------------------------------------------
127             ------------------------------------------------------------
135             MRAALQMLADSEELNPRMKDWRDKVRELAYDMEDCIDAFTSRVDHNNDGSTGFKEFFHKF
240             ------------------------------------------------------------
137             ------------------------------------------------------------
144             ------------------------------------------------------------
225             ------------------------------------------------------------
216             ------------------------------------------------------------
239             ------------------------------------------------------------
                                                                            

OsCaM1-1        ------------------------------------------------------------
OsCaM1-2        ------------------------------------------------------------
OsCaM1-3        ------------------------------------------------------------
OsCaM1-2AS      ------------------------------------------------------------
OsCaM2          ------------------------------------------------------------
OsCaM3          ------------------------------------------------------------
OsCML1          ------------------------------------------------------------
OsCML1AS        ------------------------------------------------------------
OsCML4          ------------------------------------------------------------
OsCML5          ------------------------------------------------------------
OsCML2          ------------------------------------------------------------
OsCML3          ------------------------------------------------------------
OsCML6          ------------------------------------------------------------
OsCML7          ------------------------------------------------------------
OsCML8          ------------------------------------------------------------
OsCML11         ------------------------------------------------------------
OsCML33         ------------------------------------------------------------
OsCML19         ------------------------------------------------------------
OsCML9          ------------------------------------------------------------
OsCML12         ------------------------------------------------------------
OsCML10         ------------------------------------------------------------
OsCML27         ------------------------------------------------------------
OsCML15         ------------------------------------------------------------
OsCML18         ------------------------------------------------------------
OsCML14         ------------------------------------------------------------
OsCML30         ------------------------------------------------------------
OsCML24         ------------------------------------------------------------
OsCML35         ------------------------------------------------------------
OsCML31         ------------------------------------------------------------
OsCML34         ------------------------------------------------------------
OsCML26         ------------------------------------------------------------
OsCML29         ------------------------------------------------------------
44              ------------------------------------------------------------
45              ------------------------------------------------------------
OsCML13         ------------------------------------------------------------
OsCML17         ------------------------------------------------------------
OsCML23         ------------------------------------------------------------
OsCML20         ------------------------------------------------------------
OsCML21         ------------------------------------------------------------
70              ------------------------------------------------------------
151             ------------------------------------------------------------
153             ------------------------------------------------------------
209             ------------------------------------------------------------
OsCML25         ------------------------------------------------------------
OsCML28         ------------------------------------------------------------
211             ------------------------------------------------------------
109             ------------------------------------------------------------
110             ------------------------------------------------------------
111             ------------------------------------------------------------
112             ------------------------------------------------------------
66              ------------------------------------------------------------
67              ------------------------------------------------------------
65              ------------------------------------------------------------
88              ------------------------------------------------------------
89              ------------------------------------------------------------
77              ------------------------------------------------------------
217             ------------------------------------------------------------
78              ------------------------------------------------------------
79              ------------------------------------------------------------
80              ------------------------------------------------------------
218             ------------------------------------------------------------
114             ------------------------------------------------------------
115             ------------------------------------------------------------
113             ------------------------------------------------------------
49              ------------------------------------------------------------
152             ------------------------------------------------------------
149             ------------------------------------------------------------
154             ------------------------------------------------------------
51              ------------------------------------------------------------
148             ------------------------------------------------------------
57              ------------------------------------------------------------
214             ------------------------------------------------------------
58              ------------------------------------------------------------
224             ------------------------------------------------------------
61              ------------------------------------------------------------
59              ------------------------------------------------------------
60              ------------------------------------------------------------
62              ------------------------------------------------------------
136             ------------------------------------------------------------
220             ------------------------------------------------------------
107             ------------------------------------------------------------
108             ------------------------------------------------------------
116             ------------------------------------------------------------
117             ------------------------------------------------------------
118             ------------------------------------------------------------
233             ------------------------------------------------------------
234             ------------------------------------------------------------
52              ------------------------------------------------------------
53              ------------------------------------------------------------
96              ------------------------------------------------------------
97              ------------------------------------------------------------
90              ------------------------------------------------------------
91              ------------------------------------------------------------
210             ------------------------------------------------------------
92              ------------------------------------------------------------
93              ------------------------------------------------------------
73              ------------------------------------------------------------
222             ------------------------------------------------------------
221             ------------------------------------------------------------
74              ------------------------------------------------------------
76              ------------------------------------------------------------
235             ------------------------------------------------------------
236             ------------------------------------------------------------
75              ------------------------------------------------------------
230             ------------------------------------------------------------
132             ------------------------------------------------------------
227             ------------------------------------------------------------
OsCBL2          ------------------------------------------------------------
OsCBL3          ------------------------------------------------------------
OsCBL6.1        ------------------------------------------------------------
OsCBL6.2        ------------------------------------------------------------
OsCBL1          ------------------------------------------------------------
OsCBL4          ------------------------------------------------------------
OsCBL5          ------------------------------------------------------------
OsCBL7          ------------------------------------------------------------
OsCBL12         ------------------------------------------------------------
OsCBL9.1        ------------------------------------------------------------
OsCBL9.23       ------------------------------------------------------------
OsCBL10         ------------------------------------------------------------
OsCBL11         ------------------------------------------------------------
55              ------------------------------------------------------------
56              ------------------------------------------------------------
54              ------------------------------------------------------------
129             ------------------------------------------------------------
130             ------------------------------------------------------------
138             ------------------------------------------------------------
140             ------------------------------------------------------------
139             ------------------------------------------------------------
232             ------------------------------------------------------------
241             ------------------------------------------------------------
226             CELSVYLYPRGGIHGAGLRPHHFTVARPTLQIAYQDLSWTALRHLAHDYSHRLGGSAFRQ
134             LSPGLPVTDLWPALRGALEAAGLSPGLDAKRVLWARLIALPIISLVVGEGDGAPVDPVEK
243             ------------------------------------------------------------
150             ------------------------------------------------------------
242             ------------------------------------------------------------
OsCML32         ------------------------------------------------------------
143             ------------------------------------------------------------
OsCML16         ------------------------------------------------------------
145             ------------------------------------------------------------
146             ------------------------------------------------------------
47              ------------------------------------------------------------
OsCML22         ------------------------------------------------------------
48              ------------------------------------------------------------
63              ------------------------------------------------------------
124             ------------------------------------------------------------
46              ------------------------------------------------------------
126             --------------------------------------------------MASAGG-EVV
147             --------------------------------------------------MANAGVNETV
125             --------------------------------------------------MATAATTSAA
OsCPK1          WPRPQQPTPP--------------------------------------------------
OsCPK15         QPRSQPPPPPR-------------------------------------------------
OsCPK19         RYTPSAMNPP--------------------------------------------------
OsCPK2          SSAPAQNKPP--------------------------------------------------
OsCPK14         SAAPAPAKPP--------------------------------------------------
OsCPK25         AAASSSKKPA--------------------------------------------------
OsCPK26         AAASSSKKPA--------------------------------------------------
OsCPK12         TGSSSAAGALS-------------------------------------------------
OsCPK13.1       DDHPVSASAP--------------------------------------------------
OsCPK13.2       DDHPVSASAP--------------------------------------------------
OsCPK5          PRGSAAAADAP-------------------------------------------------
OsCPK6          HQQRLSSPTA--------------------------------------------------
OsCPK7.234      AASILRRGLD--------------------------------------------------
OsCPK7.1        AASILRRGLD--------------------------------------------------
OsCPK23         LAGALRQGLN--------------------------------------------------
OsCPK17.12      TPNKGGNK----------------------------------------------------
OsCPK17.3       ------------------------------------------------------------
OsCPK11         TPTSAAEQPAN-------------------------------------------------
OsCPK10         GSDSGEAARPR-------------------------------------------------
OsCPK27         PPPQQRQQSRA-------------------------------------------------
OsCPK24         PP----------------------------------------------------------
OsCPK28         PP----------------------------------------------------------
OsCPK3          VGGGGGGGGG--------------------------------------------------
OsCPK16         -----GGGGG--------------------------------------------------
OsCPK8          PFTVAYNRAP--------------------------------------------------
OsCPK20         PFSIEYNRSS--------------------------------------------------
OsCPK9          PYDWAPPRVL--------------------------------------------------
OsCPK29         RCLSTVSSVS--------------------------------------------------
OsCPK21         KDGVDGDGDD--------------------------------------------------
OsCPK22         NNNKNNDGGGGGCDGGEHQKGKSWRR----------------------------------
OsCPK18.1       RKGIVACG----------------------------------------------------
OsCPK18.3       ------------------------------------------------------------
OsCPK18.2       RKGIVACG----------------------------------------------------
OsCPK18.4       ------------------------------------------------------------
OsCPK4          GKLPDGGGGEKE------------------------------------------------
OsCRK1          FPFYLPSPLPASSYKGSPANSS-----VASTPAR------GGFKRPFPPPSPAKHIRALL
OsCRK4          FPFYLPSPLPASSYKSSPANSS-----VASTPAR------GGLKRPFPPPSPAKHIRALL
OsCRK3          ------------------------------------------------------------
OsCRK2          TPGHQTPGVAWPSPYPS-GGASPLPAGVSPSPAR--STPRRFFKRPFPPPSPAKHIKATL
212             TPRRRGATPARSSVAGSPWAGSPLPEGIAPSPAPSATTPRRFFRRPFPPPSPAKHIKASL
81              ------------------------------------------------------------
82              ------------------------------------------------------------
83              ------------------------------------------------------------
85              ------------------------------------------------------------
223             ------------------------------------------------------------
84              ------------------------------------------------------------
99              GMVS---AQAAPEKMKRTTSSLARTMIP--------------------------------
100             GMVS---AQAAPEKMKRTTSSLARTMIP--------------------------------
98              GMVT---AQGPPEKVKLASASLARTMVP--------------------------------
101             LPPSQAPSK-LVTHSSNISQLISQKLVP--------------------------------
102             LPPSQAPSK-LVTHSSNISQLISQKLVP--------------------------------
103             QSPSEAAARSTTTHSSKLSKALSMKLAS--------------------------------
106             QKDT--YVNYSQALS-YTSQALSQNLAG--------------------------------
155             QKDT--YMNYSQALS-YTSQALSQNLAG--------------------------------
213             QAPSQ-SVRIGTTNSRNLSQMLSQNLRP--------------------------------
104             QRDS--YMNYSRPLSTASGAQWSQNLGGAAVAAGAAAATGGGAHAAVAARGGQQQQQQQE
105             QRDA--YMNYSRPLSSGSTAQWSQNLGG-----------GGGGQQGGQGQGQGQSEGRRN
86              ------------------------------------------------------------
87              ------------------------------------------------------------
94              ------------------------------------------------------------
95              ------------------------------------------------------------
50              ------------------------------------------------------------
72              ------------------------------------------------------------
OsCBL8          ------------------------------------------------------------
122             ------------------------------------------------------------
121             ------------------------------------------------------------
238             ------------------------------------------------------------
43              ------------------------------------------------------------
228             SETSKKPPLDSSKVKESSKKGYTREKRKSEENGSPTSSCKRPKKKQKVQMQKHELSPNCF
71              ------------------------------------------------------------
215             ------------------------------------------------------------
69              ------------------------------------------------------------
120             ------------------------------------------------------------
128             ------------------------------------------------------------
229             ------------------------------------------------------------
231             ------------------------------------------------------------
123             ------------------------------------------------------------
141             ------------------------------------------------------------
142             ------------------------------------------------------------
219             ------------------------------------------------------------
131             ------------------------------------------------------------
237             ------------------------------------------------------------
64              ------------------------------------------------------------
133             SGESSPEIAAG-------------------------------------------------
68              ------------------------------------------------------------
119             ------------------------------------------------------------
127             ------------------------------------------------------------
135             KKLKARHKIANEIEELKTRVMEVSERHKRYDFVNQELTKSSSFAIDPRLHALYVEVDRLV
240             ------------------------------------------------------------
137             ------------------------------------------------------------
144             ------------------------------------------------------------
225             ------------------------------------------------------------
216             ------------------------------------------------------------
239             ------------------------------------------------------------
                                                                            

OsCaM1-1        ------------------------------------------------------------
OsCaM1-2        ------------------------------------------------------------
OsCaM1-3        ------------------------------------------------------------
OsCaM1-2AS      ------------------------------------------------------------
OsCaM2          ------------------------------------------------------------
OsCaM3          ------------------------------------------------------------
OsCML1          ------------------------------------------------------------
OsCML1AS        ------------------------------------------------------------
OsCML4          ------------------------------------------------------------
OsCML5          ------------------------------------------------------------
OsCML2          ------------------------------------------------------------
OsCML3          ------------------------------------------------------------
OsCML6          ------------------------------------------------------------
OsCML7          ------------------------------------------------------------
OsCML8          ------------------------------------------------------------
OsCML11         ------------------------------------------------------------
OsCML33         ------------------------------------------------------------
OsCML19         ------------------------------------------------------------
OsCML9          ------------------------------------------------------------
OsCML12         ------------------------------------------------------------
OsCML10         ------------------------------------------------------------
OsCML27         ------------------------------------------------------------
OsCML15         ------------------------------------------------------------
OsCML18         ------------------------------------------------------------
OsCML14         ------------------------------------------------------------
OsCML30         ------------------------------------------------------------
OsCML24         ------------------------------------------------------------
OsCML35         ------------------------------------------------------------
OsCML31         ------------------------------------------------------------
OsCML34         ------------------------------------------------------------
OsCML26         ------------------------------------------------------------
OsCML29         ------------------------------------------------------------
44              ------------------------------------------------------------
45              ------------------------------------------------------------
OsCML13         ------------------------------------------------------------
OsCML17         ------------------------------------------------------------
OsCML23         ------------------------------------------------------------
OsCML20         ------------------------------------------------------------
OsCML21         ------------------------------------------------------------
70              ------------------------------------------------------------
151             ------------------------------------------------------------
153             ------------------------------------------------------------
209             ------------------------------------------------------------
OsCML25         ------------------------------------------------------------
OsCML28         ------------------------------------------------------------
211             ------------------------------------------------------------
109             ------------------------------------------------------------
110             ------------------------------------------------------------
111             ------------------------------------------------------------
112             ------------------------------------------------------------
66              ------------------------------------------------------------
67              ------------------------------------------------------------
65              ------------------------------------------------------------
88              ------------------------------------------------------------
89              ------------------------------------------------------------
77              ------------------------------------------------------------
217             ------------------------------------------------------------
78              ------------------------------------------------------------
79              ------------------------------------------------------------
80              ------------------------------------------------------------
218             ------------------------------------------------------------
114             ------------------------------------------------------------
115             ------------------------------------------------------------
113             ------------------------------------------------------------
49              ------------------------------------------------------------
152             ------------------------------------------------------------
149             ------------------------------------------------------------
154             ------------------------------------------------------------
51              ------------------------------------------------------------
148             ------------------------------------------------------------
57              ------------------------------------------------------------
214             ------------------------------------------------------------
58              ------------------------------------------------------------
224             ------------------------------------------------------------
61              ------------------------------------------------------------
59              ------------------------------------------------------------
60              ------------------------------------------------------------
62              ------------------------------------------------------------
136             ------------------------------------------------------------
220             ------------------------------------------------------------
107             ------------------------------------------------------------
108             ------------------------------------------------------------
116             ------------------------------------------------------------
117             ------------------------------------------------------------
118             ------------------------------------------------------------
233             ------------------------------------------------------------
234             ------------------------------------------------------------
52              ------------------------------------------------------------
53              ------------------------------------------------------------
96              ------------------------------------------------------------
97              ------------------------------------------------------------
90              ------------------------------------------------------------
91              ------------------------------------------------------------
210             ------------------------------------------------------------
92              ------------------------------------------------------------
93              ------------------------------------------------------------
73              ------------------------------------------------------------
222             ------------------------------------------------------------
221             ------------------------------------------------------------
74              ------------------------------------------------------------
76              ------------------------------------------------------------
235             ------------------------------------------------------------
236             ------------------------------------------------------------
75              ------------------------------------------------------------
230             ------------------------------------------------------------
132             ------------------------------------------------------------
227             ------------------------------------------------------------
OsCBL2          ------------------------------------------------------------
OsCBL3          ------------------------------------------------------------
OsCBL6.1        ------------------------------------------------------------
OsCBL6.2        ------------------------------------------------------------
OsCBL1          ------------------------------------------------------------
OsCBL4          ------------------------------------------------------------
OsCBL5          ------------------------------------------------------------
OsCBL7          ------------------------------------------------------------
OsCBL12         ------------------------------------------------------------
OsCBL9.1        ------------------------------------------------------------
OsCBL9.23       ------------------------------------------------------------
OsCBL10         ------------------------------------------------------------
OsCBL11         ------------------------------------------------------------
55              ------------------------------------------------------------
56              ------------------------------------------------------------
54              ------------------------------------------------------------
129             -------------------------------------------------MASRAIIRRRK
130             -------------------------------------------------MASRAVIRRRK
138             ------------------------------------------------------------
140             ------------------------------------------------------------
139             ------------------------------------------------------------
232             ------------------------------------------------------------
241             ------------------------------------------------------------
226             LPRLPSGHSDARYPCPYSESQPVLTRMVELSEAQATQHDLLLEAYRSLARRYAALEARLA
134             DVEEAERRGVRLVASAALRDNFLGMYDRRFAKSELSAVQKGALERVGASRTSGVTQNDLC
243             ----------------------------------------------MRKLTSGVTQNDLC
150             ------------------------------------------------------------
242             ------------------------------------------------------------
OsCML32         ------------------------------------------------------------
143             ------------------------------------------------------------
OsCML16         ------------------------------------------------------------
145             ------------------------------------------------------------
146             ------------------------------------------------------------
47              ------------------------------------------------------------
OsCML22         ------------------------------------------------------------
48              ------------------------------------------------------------
63              ------------------------------------------------------------
124             ------------------------------------------------------------
46              ------------------------------------------------------------
126             VVDPA------------------------AAAVAPDVEHHAP-------APRLTPAGSGG
147             AVAVA------------------------IDAPGVGHDHGAAGEVRRPSTRRLAPAGSGG
125             AIPTGGGGRRQHPHPRRPGLRPRRLHRLRLPAQAAAAAAASSPSTSSSSSSSSTPAEGGG
OsCPK1          -------------------------------PAAAPDAAMGRVLGRPM----EDVRA---
OsCPK15         ------------------------HQPQQAPQQAAAEDGVGRVLGRPM----EDVRA---
OsCPK19         ---------------------------VVPPVVAPPKPTPDTILGKPY----DDVRS---
OsCPK2          -------------------------------------APIGPVLGRPM----EDVRS---
OsCPK14         -------------------------------------APIGPVLGRPM----EDVKS---
OsCPK25         -------------------------------------GPIGEVLERPM----EEVRT---
OsCPK26         -------------------------------------GPIGEVLERPM----EEVRT---
OsCPK12         ------------------------R------RASGGGGEMGPVLQRAM----VSVRS---
OsCPK13.1       -------------------------AAAMRRGQ-APADLGS-VLGHPT----PNLRD---
OsCPK13.2       -------------------------AAAMRRGQ-APADLGS-VLGHPT----PNLRD---
OsCPK5          ------------------------HAASMKRGAPAPAELTANVLGHPT----PSLSE---
OsCPK6          ------------------------------------------VLGHET----PALRE---
OsCPK7.234      -------------------------------------PTSINVLGRKT----ADLRE---
OsCPK7.1        -------------------------------------PTSINVLGRKT----ADLRE---
OsCPK23         -------------------------------------LKSP-VLGYKT----PNVRE---
OsCPK17.12      ---------------------------PKVRRVQSAGLLADSVLKRDS----ERLKD---
OsCPK17.3       ------------------------------------------------------------
OsCPK11         ------------------------KAAPKVKRVQSAGLLADSVLKRDVNT--ARLKD---
OsCPK10         ------------------------PRVPPVKRVSSAGLLVGSVLKRKT----ESLKD---
OsCPK27         ------------------------KKPAHIKRISSAGLQVESVLRRKT----ENLKD---
OsCPK24         -------------------------------PVTAAGGRPVSVLPHKT----ANVRD---
OsCPK28         -------------------------------VTAPSVGRPASVLPHKT----ANVRD---
OsCPK3          -----------------------------GGGGGGAGQKRLPVLGEEGCELIGGIDD---
OsCPK16         -----------------------------GGGGGGWEKKRLSVLGEEGSEVNGGIEE---
OsCPK8          -----------------------------SSAGAAAGRPGLMVLRDPTG---RDLGA---
OsCPK20         -----------------------------APSG-----HRLVVLREPTG---RDIAA---
OsCPK9          -----------------------------PARGGAAASAVRVLEGVVPHHPRLRVTD---
OsCPK29         -----------------------------DAARAVMSNEPATVLGNSGSSGNGGVMAAEE
OsCPK21         --------------------------VRGGGGGCDDGGDVVAIA-----TTTADEFAR--
OsCPK22         -----------------------WQYRRCGGGGGGGGGRKNAILGDAADVKTAAGFAE--
OsCPK18.1       --------------------------------------------KRTDFGYDKDFEA---
OsCPK18.3       ------------------------------------------------------------
OsCPK18.2       --------------------------------------------KRTDFGYDKDFEA---
OsCPK18.4       ------------------------------------------------------------
OsCPK4          -----------------------------------------KEAARVEFGYERDFEG---
OsCRK1          ARRHG------------SVKPNEASIPESG---------EPGVALDKGFGFSRHFAA---
OsCRK4          ARRHG------------SVKPNEAPIPEGG---------ETEVGLDKGFGFSKHFFA---
OsCRK3          ------------------------------------------------------------
OsCRK2          AKRLGGGKP------KEGTIPEEGGVGAGGGGGGAADGAETERPLDKTFGFSKNFGA---
212             ARRLGQRSPATAQAQQAAKPPAEVPIPEHGGGGGAAAG-EVERELDKSFGYDRHFAA---
81              ------------------------------------------------------------
82              ------------------------------------------------------------
83              ------------------------------------------------------------
85              ------------------------------------------------------------
223             ------------------------------------------------------------
84              ------------------------------------------------------------
99              -SRYRSPLKRHVSRTVDFVHENWKRIWLVALWLAVNVGLFAYKFEQYERRAAFQVMGHCV
100             -SRYRSPLKRHVSRTVDFVHENWKRIWLVALWLAVNVGLFAYKFEQYERRAAFQVMGHCV
98              -SSHRSPMQRRFNKTVDFIHENWKRIWVLSLWAILNIALFMYKFVQYSRRDAFQVMGYCV
101             -THDRNPLRRGLRRLSYFMEDNWKRVWVMALWLAINAGLFTWKFMAYKRHPTFDVMGYCV
102             -THDRNPLRRGLRRLSYFMEDNWKRVWVMALWLAINAGLFTWKFMAYKRHPTFDVMGYCV
103             -NKEMSPVRHYWQQFMYFLEENWKRSWVMTLWISICIALFIWKFIQYRNRAVFGIMGYCV
106             -LRKRSPIRKISTKLSYYLEDNWKRLWVLALWIGIMAGLFIWKFIQYRHRYVFNVMGYCV
155             -LRKKSSIRKISTSLSYYFEDNWKRLWVLALWIGIMAGLFTWKFMQYRNRYVFDVMGYCV
213             -TAEPNPLRRWWRRASYFLEDNWRRVWVLLLWLAICAGLFTYKFIQYRHRAVFHVMGYCV
104             GRRGGWGVRKAAARVRVAAEENWRRAWVVALWFAAMASLFVWKFVQYRRTPAFRVMGYCL
105             DWRRRWSPRRAAARAQVAAEENWRRAWVLALWFAAMAGLFAWKFVQYRRTPAFRVMGYCL
86              ------------------------------MAALD-QQPLLHDGGD--QKPPPEGAARRF
87              ------------------------------MDDNSIQQSLLADNPNVLQRKPSEGVN-RF
94              ------------------------------MAPPPPPTRCLPVLLLLLLVVAP--LLAHG
95              ------------------------------MATRRRSFPLVPLLLFLLAAAAYGRLISDG
50              ------------------------------------------------------------
72              ------------------------------------------------------------
OsCBL8          ------------------------------------------------------------
122             ----------------------------------------------------MSKTESRK
121             ------------------------------------------------------------
238             ------------------------------------------------------------
43              ------------------------------------------------------------
228             LSIGKLEKFITTWKEACREHPVQQKEVLELLANYYAETPKEKKKIIKFFSEYPGIGFLNV
71              ------------------------------------------------------------
215             ------------------------------------------------------------
69              ------------------------------------------------------------
120             ----------------------------MGDRGEEEEEELPMLLPMSLQGSPPAQQAEPK
128             -----------------------MGHSPSRHNACGGGGGDGESPPSPLPSRFERFRRRLR
229             ------------------------------------------------------------
231             ----------------------------MTTYRVCCFLRRFRAASNEPSEELGDVFQAYA
123             ------------------------------------------------------------
141             ------------------------------------------------------------
142             ------------------------------------------------------------
219             ------------------------------------------------------------
131             -----------------------------MRERGEMREAKAPLIAEAAEHISHSHGSGSS
237             ------------------------------------------------------------
64              ------------------------------------------------------------
133             ---------------------DPAAASSPPSGAAAAASLLDDHIKPLGAAGGAPSSSSRA
68              ------------------------------------------------------------
119             ------------------------------------------------------------
127             ------------------------------------------------------MASRNP
135             GIEGPTKHIIDKLITNEDEDSYRQLKVVSIVGFGGLGKTTLANQVYHALRSQFLCSAFIS
240             ------------------------------------------------------------
137             ------------------------------------------------------------
144             ------------------------------------------------------------
225             ------------------------------------------------------------
216             ------------------------------------------------------------
239             ------------------------------MASSLLSSPKPSSFSSANPTSTPRPRAQTL
                                                                            

OsCaM1-1        ------------------------------------------------------------
OsCaM1-2        ------------------------------------------------------------
OsCaM1-3        ------------------------------------------------------------
OsCaM1-2AS      ------------------------------------------------------------
OsCaM2          ------------------------------------------------------------
OsCaM3          ------------------------------------------------------------
OsCML1          ------------------------------------------------------------
OsCML1AS        ------------------------------------------------------------
OsCML4          ------------------------------------------------------------
OsCML5          ------------------------------------------------------------
OsCML2          ------------------------------------------------------------
OsCML3          ------------------------------------------------------------
OsCML6          ------------------------------------------------------------
OsCML7          ------------------------------------------------------------
OsCML8          ------------------------------------------------------------
OsCML11         ------------------------------------------------------------
OsCML33         ------------------------------------------------------------
OsCML19         ------------------------------------------------------------
OsCML9          ------------------------------------------------------------
OsCML12         ------------------------------------------------------------
OsCML10         ------------------------------------------------------------
OsCML27         ------------------------------------------------------------
OsCML15         ------------------------------------------------------------
OsCML18         ------------------------------------------------------------
OsCML14         ------------------------------------------------------------
OsCML30         ------------------------------------------------------------
OsCML24         ------------------------------------------------------------
OsCML35         ------------------------------------------------------------
OsCML31         ------------------------------------------------------------
OsCML34         ------------------------------------------------------------
OsCML26         ------------------------------------------------------------
OsCML29         ------------------------------------------------------------
44              ------------------------------------------------------------
45              ------------------------------------------------------------
OsCML13         ------------------------------------------------------------
OsCML17         ------------------------------------------------------------
OsCML23         ------------------------------------------------------------
OsCML20         ------------------------------------------------------------
OsCML21         ------------------------------------------------------------
70              ------------------------------------------------------------
151             ------------------------------------------------------------
153             ------------------------------------------------------------
209             ------------------------------------------------------------
OsCML25         ------------------------------------------------------------
OsCML28         ------------------------------------------------------------
211             ------------------------------------------------------------
109             ------------------------------------------------------------
110             ------------------------------------------------------------
111             ------------------------------------------------------------
112             ------------------------------------------------------------
66              ------------------------------------------------------------
67              ------------------------------------------------------------
65              ------------------------------------------------------------
88              ------------------------------------------------------------
89              ------------------------------------------------------------
77              ------------------------------------------------------------
217             ------------------------------------------------------------
78              ------------------------------------------------------------
79              ------------------------------------------------------------
80              ------------------------------------------------------------
218             ------------------------------------------------------------
114             ------------------------------------------------------------
115             ------------------------------------------------------------
113             ------------------------------------------------------------
49              ------------------------------------------------------------
152             ------------------------------------------------------------
149             ------------------------------------------------------------
154             ------------------------------------------------------------
51              ------------------------------------------------------------
148             ------------------------------------------------------------
57              ------------------------------------------------------------
214             ------------------------------------------------------------
58              ------------------------------------------------------------
224             ------------------------------------------------------------
61              ------------------------------------------------------------
59              ------------------------------------------------------------
60              ------------------------------------------------------------
62              ------------------------------------------------------------
136             ------------------------------------------------------------
220             ------------------------------------------------------------
107             ------------------------------------------------------------
108             ------------------------------------------------------------
116             ------------------------------------------------------------
117             ------------------------------------------------------------
118             ------------------------------------------------------------
233             ------------------------------------------------------------
234             ------------------------------------------------------------
52              ------------------------------------------------------------
53              ------------------------------------------------------------
96              ------------------------------------------------------------
97              ------------------------------------------------------------
90              ------------------------------------------------------------
91              ------------------------------------------------------------
210             ------------------------------------------------------------
92              ------------------------------------------------------------
93              ------------------------------------------------------------
73              ------------------------------------------------------------
222             ------------------------------------------------------------
221             ------------------------------------------------------------
74              ------------------------------------------------------------
76              ------------------------------------------------------------
235             ------------------------------------------------------------
236             ------------------------------------------------------------
75              ------------------------------------------------------------
230             ------------------------------------------------------------
132             ------------------------------------------------------------
227             ------------------------------------------------------------
OsCBL2          ------------------------------------------------------------
OsCBL3          ------------------------------------------------------------
OsCBL6.1        ------------------------------------------------------------
OsCBL6.2        ------------------------------------------------------------
OsCBL1          ------------------------------------------------------------
OsCBL4          ------------------------------------------------------------
OsCBL5          ------------------------------------------------------------
OsCBL7          ------------------------------------------------------------
OsCBL12         ------------------------------------------------------------
OsCBL9.1        ------------------------------------------------------------
OsCBL9.23       ------------------------------------------------------------
OsCBL10         ------------------------------------------------------------
OsCBL11         ------------------------------------------------------------
55              ------------------------------------------------------------
56              ------------------------------------------------------------
54              ------------------------------------------------------------
129             YALEHTNIPVLLRHSSISTFGQEKFG----CEIEQSTASQNSRESNHEKAQY--ILRKQG
130             YLLDHVNAPTLS-LSPFSTFQHGRSGSEDESRIGQRFLEQSSGDSKWEQGQYGVKLIKGD
138             ------------------------------------------------------------
140             ------------------------------------------------------------
139             ------------------------------------------------------------
232             ------------------------------------------------------------
241             ------------------------------------------------------------
226             EEGVTSVDTISWDSGRLCHASHLSSHSSRGSACTPSGPRSPSSRAPYSPVYSPYPHPVSP
134             KTFRMKGNNFHFIVKSLQSQKLIVRQSTIIKVKDHGADAEDASQNKQIINTNSLYLSRYA
243             KTFRMKGNNFHFIVKSLQSQKLIVRQSTIIKVKDHGADAEDASQNKQIINTNSLYLSRYA
150             ------------------------------------------------------------
242             ------------------------------------------------------------
OsCML32         ------------------------------------------------------------
143             ------------------------------------------------------------
OsCML16         ------------------------------------------------------------
145             ------------------------------------------------------------
146             ------------------------------------------------------------
47              ------------------------------------------------------------
OsCML22         ------------------------------------------------------------
48              ------------------------------------------------------------
63              ------------------------------------------------------------
124             ------------------------------------------------------------
46              ------------------------------------------------------------
126             RLMAELLGVFNGLTERMGDDVATSSSWTLLFRALKLALPALRDAA---------------
147             RLMAELLGVFNGLTERMGEDVATSSSSRLLFRALKLALPALRDGG---------------
125             RLVAELVGAFNELTGRMGEGLATSSSSRLLFRALKLALPALRDGD---------------
OsCPK1          ---TYTFGRELGRGQFGVTYLVTHKAT---GKRFACKSIATRK-----------------
OsCPK15         ---TYTFGRELGRGQFGVTYLATHKPT---GRRYACKSIAARK-----------------
OsCPK19         ---VYSLGKELGRGQFGVTYLCTEIAS---GKQYACKSISKRK-----------------
OsCPK2          ---IYTIGKELGRGQFGVTSLCTHKAT---GQKFACKTIAKRK-----------------
OsCPK14         ---IYTVGKELGRGQFGVTSLCTHKAT---GQRFACKTISKRK-----------------
OsCPK25         ---TYSIGKELGRGQFGVTHLCTHKAT---GEKLACKTIAKRK-----------------
OsCPK26         ---TYSIGKELGRGQFGVTHLCTHKAT---GEKLACKTIAKRK-----------------
OsCPK12         ---LYQLDRKLGSGQFGTTYLCTERAT---GNRYACKSVSKRK-----------------
OsCPK13.1       ---LYAMGRKLGQGQFGTTYLCTELST---GVDYACKSISKRK-----------------
OsCPK13.2       ---LYAMGRKLGQGQFGTTYLCTELST---GVDYACKSISKRK-----------------
OsCPK5          ---HYALGRKLGQGQFGTTYLCTDLAT---GVDYACKSIAKRK-----------------
OsCPK6          ---VYTVGRKLGQGQFGTTYLCTQVST---GAEYACKSIAKRK-----------------
OsCPK7.234      ---HYIIGRKLGQGQFGTTYLCTEINT---GCEYACKTIPKRK-----------------
OsCPK7.1        ---HYIIGRKLGQGQFGTTYLCTEINT---GCEYACKTIPKRK-----------------
OsCPK23         ---LYTLGRELGQGQFGKTYLCTEIST---GCQYACKTILKSN-----------------
OsCPK17.12      ---LYTLGKKLGQGQFGTTYQCVEKAT---GKVLACKSIAKRK-----------------
OsCPK17.3       ------------------------------------------------------------
OsCPK11         ---LYTIGKKLGQGQFGTTYLCVEKAT---GREFACKSIAKRK-----------------
OsCPK10         ---KYSLGRKLGQGQFGTTYLCVERAT---GKEFACKSILKRK-----------------
OsCPK27         ---KYSLGRKLGQGQFGTTYLCVDKAN---GGEYACKSIAKRK-----------------
OsCPK24         ---HYRIGKKLGQGQFGTTYLCVDKAS---GGEFACKSIPKRK-----------------
OsCPK28         ---HYRIGKKLGQGQFGTTYLCVGKPD---GGEYACKSIPKRK-----------------
OsCPK3          ---KYALDRELGRGEFGVTYLCMDRDT---KELLACKSISKRK-----------------
OsCPK16         ---KYALDRELGRGEFGVTYLCMDRCS---RELLACKSISKRK-----------------
OsCPK8          ---RYELGGELGRGEFGITYLCTEAET---GDRYACKSISKRK-----------------
OsCPK20         ---RYELGGELGRGEFGVTYLCTERET---GDAYACKSISKKK-----------------
OsCPK9          ---KYQLGRELGRGEFGVTHLATDRAT---RERLACKSIPKRR-----------------
OsCPK29         MLRRYEIGEELGRGEFGVTRRCRDAVT---GERLACKSISKRK-----------------
OsCPK21         ---RYVLGKELGRGEFGVTRRCSDAAT---GEALACKTIRKHRRL---------------
OsCPK22         ---RYRLGAELGRGEFGVTRRCSDAAT---GEALACKTIRRKR-----------------
OsCPK18.1       ---RYALGKLLGHGQFGYTFAAVDRRS---SERVAVKRIDKNK-----------------
OsCPK18.3       ------------------------------------------------------------
OsCPK18.2       ---RYALGKLLGHGQFGYTFAAVDRRS---SERVAVKRIDKNK-----------------
OsCPK18.4       ------------------------------------------------------------
OsCPK4          ---RYQVGRLLGHGQFGYTFAATDRAS---GDRVAVKRIDKAK-----------------
OsCRK1          ---KYELGREVGRGHFGYTCAATCKKGELKGDDVAVKVIPKAK-----------------
OsCRK4          ---KYELGDEVGRGHFGYTCSAKAKKGDHKGHDVAVKVIPKAK-----------------
OsCRK3          ------MGDEVGRGHFGYTCAAKIKKGARKGDAVAVKVIPKAK-----------------
OsCRK2          ---KYELGKEVGRGHFGHTCSAVVKKGEYKGQTVAVKIIAKAK-----------------
212             ---KYELGKEVGRGHFGHTCLARARKGDMRGQLLAVKVISKAK-----------------
81              ------------------------------------------------------------
82              ------------------------------------------------------------
83              ------------------------------------------------------------
85              ------------------------------------------------------------
223             ------------------------------------------------------------
84              ------------------------------------------------------------
99              CVAKGAAEVLKLNMALILLPVCRNTLTTLRS-TALSHVIPFDDNINFHKV----------
100             CVAKGAAEVLKLNMALILLPVCRNTLTTLRS-TALSHVIPFDDNINFHKV----------
98              CIAKGAAETLKLNMAVILLPVCRNTLTRLRS-TALSKVVPFDDNINFHKV----------
101             CVAKGGAETTKFNMALILLPVCRNTITWLRSRTKLGAVIPFNDNINFHKV----------
102             CVAKGGAETTKFNMALILLPVCRNTITWLRSRTKLGAVIPFNDNINFHKV----------
103             TTAKGAAETLKFNMALVLLPVCRNTITWIRSKTQVGAVVPFNDNINFHKV----------
106             TTAKGAAETLKLNMAIILLPVCRNTITWLRN-TRAARALPFDDNINFHKT----------
155             TTAKGAAETLKLNMAIILLPVCRNTITWLRS-TRAARALPFDDNINFHKT----------
213             CVAKGGAETLKFNMALILLPVCRNTVTWIRNRAAVARVVPFDDNLNFHKV----------
104             PTAKGAAETLKLNMALVLLPVCRNTLTWLRS-SWARFFVPFDDNITFHKM----------
105             PTAKGAAETLKLNMALVLLPVCRNTLTWLRS-SWARFFVPFDDSITFHKVESSSGFKWAP
86              RRCRTAPSSEPPPTDKD--------------NSSAADAPPKTLFTG--------------
87              RRCRSTPSTDPLQGPPE--------------KGSSVKA--KELFK---------------
94              RRPFISDGGNANANANASVLRLP-------SAAAAAGEDMGCEMSY--------------
95              S-PASASATSLLSNPVSAVIRLTTSNSASASSPPAAAPEEKCEQSY--------------
50              ------------------------------------------------------------
72              ------------------------------------------------------------
OsCBL8          ------------------------------------------------------------
122             LSDDYEVVDVLGRGGFSIVRRGVSKSEEKTQVAIKTLRRLGPAMAG--------------
121             ------------------------------------------------------------
238             ------------------------------------------------------------
43              ------------------------------------------------------------
228             ALDYFIWAWNGENIIQILAASMTSQILHAVTHVFSLEIFALPFLVEVRAMGCGLLDSLYD
71              ------------------------------------------------------------
215             ------------------------------------------------------------
69              ------------------------------------------------------------
120             RSKPPPPPAEEGVAAADAEGEARRKQRELRAAAADKRLRAVAPSP---------------
128             LRHRDRAGRPGGDAHASESGTGRAIAVDEFAGIARIRIVKEKKVVVETNG----------
229             ------------------------------------------------------------
231             DGGGGVMGEEALRRFLREVQGEAAGGGDDELEATAREVMAFAAEQR--------------
123             ------------------------------------------------------------
141             ------------------------------------------------------------
142             ------------------------------------------------------------
219             ------------------------------------------------------------
131             GTGSHTSGGGGGWRGSRQYQRRSDALAYGNRYQKAAALVDLAEDG---------------
237             ------------------------------------------------------------
64              ------------------------------------------------------------
133             AAAAPAWATSPSHGIAFDSSWALLDDLEILVKRLRSKQLRRTSSIDTING----------
68              ------------------------------------------------------------
119             ------------------------------------------------------------
127             SPASLSTPLLSDSISPTPTTNGHAGHHNHDDDDEESPTVCGGDGG---------------
135             VSRKPNLEKVLRKIAQGVTLPTGKIPDGDIHQLVDKLRTYIQDKSHPLIRRYG-------
240             ------------------------------------------------------------
137             ------------------------------------------------------------
144             ------------------------------------------------------------
225             ------------------------------------------------------------
216             ------------------------------------------------------------
239             SPFRAAAPRFSHGLATAAAAANPSASRRCYHRAFARPVRASMAQPR--------------
                                                                            

OsCaM1-1        ------------------------------------------------------------
OsCaM1-2        ------------------------------------------------------------
OsCaM1-3        ------------------------------------------------------------
OsCaM1-2AS      ------------------------------------------------------------
OsCaM2          ------------------------------------------------------------
OsCaM3          ------------------------------------------------------------
OsCML1          ------------------------------------------------------------
OsCML1AS        ------------------------------------------------------------
OsCML4          ------------------------------------------------------------
OsCML5          ------------------------------------------------------------
OsCML2          ------------------------------------------------------------
OsCML3          ------------------------------------------------------------
OsCML6          ------------------------------------------------------------
OsCML7          ------------------------------------------------------------
OsCML8          ------------------------------------------------------------
OsCML11         ------------------------------------------------------------
OsCML33         ------------------------------------------------------------
OsCML19         ------------------------------------------------------------
OsCML9          ------------------------------------------------------------
OsCML12         ------------------------------------------------------------
OsCML10         ------------------------------------------------------------
OsCML27         ------------------------------------------------------------
OsCML15         ------------------------------------------------------------
OsCML18         ------------------------------------------------------------
OsCML14         ------------------------------------------------------------
OsCML30         ------------------------------------------------------------
OsCML24         ------------------------------------------------------------
OsCML35         ------------------------------------------------------------
OsCML31         ------------------------------------------------------------
OsCML34         ------------------------------------------------------------
OsCML26         ------------------------------------------------------------
OsCML29         ------------------------------------------------------------
44              ------------------------------------------------------------
45              ------------------------------------------------------------
OsCML13         ------------------------------------------------------------
OsCML17         ------------------------------------------------------------
OsCML23         ------------------------------------------------------------
OsCML20         ------------------------------------------------------------
OsCML21         ------------------------------------------------------------
70              ------------------------------------------------------------
151             ------------------------------------------------------------
153             ------------------------------------------------------------
209             ------------------------------------------------------------
OsCML25         ------------------------------------------------------------
OsCML28         ------------------------------------------------------------
211             ------------------------------------------------------------
109             ----------------------------------MSGSEHP---MVAAARAALAHLQLPL
110             ----------------------------------MSGSDHLLDALLAAARAALSHLHLPF
111             ------------------------------------------------------------
112             ------------------------------------------------------------
66              ------------------------------------------------------------
67              ------------------------------------------------------------
65              ------------------------------------------------------------
88              -----------------------------------------------MAAALTRSSS---
89              -----------------------------------------------MAPPLLPRGAALL
77              ------------------------------------------------------------
217             ------------------------------------------------------------
78              ------------------------------------------------------------
79              ------------------------------------------------------------
80              ------------------------------------------------------------
218             ------------------------------------------------------------
114             --------------------------------------------MGFFFFASRAAARFLG
115             ------------------------------------------------------------
113             ----------------------------------------------MSASGGLSLVRRAV
49              ------------------------------------------------------------
152             ------------------------------------------------------------
149             ------------------------------------------------------------
154             ------------------------------------------------------------
51              ------------------------------------------------------------
148             ------------------------------------------------------------
57              ------------------------------------------------------------
214             ------------------------------------------------------------
58              ------------------------------------------------------------
224             ------------------------------------------------------------
61              ------------------------------------------------------------
59              ------------------------------------------------------------
60              ------------------------------------------------------------
62              ------------------------------------------------------------
136             ------------------------------------------------------------
220             ------------------------------------------------------------
107             ------------------------------------------------------------
108             ------------------------------------------------------------
116             ------------------------------------------------------------
117             ------------------------------------------------------------
118             ------------------------------------------------------------
233             ------------------------------------------------------------
234             ------------------------------------------------------------
52              ------------------------------------------------------------
53              ------------------------------------------------------------
96              ------------------------------------------------------------
97              ------------------------------------------------------------
90              ------------------------------------------------------------
91              ------------------------------------------------------------
210             ------------------------------------------------------------
92              ------------------------------------------------------------
93              ------------------------------------------------------------
73              ------------------------------------------------------------
222             ------------------------------------------------------------
221             ------------------------------------------------------------
74              ------------------------------------------------------------
76              -----------------------MFESRNSRRSVTMDARRRRLSPVVVVAAFLFFPLFFG
235             ------------------------------------------------------------
236             ------------------------------------------------------------
75              ---------------------------------------------MAEEAASKA------
230             ---------------------------------------------MQGTTTTKAGRNGDR
132             ------------------------------------------MDPEFGRGMAPRKREPWR
227             ------------------------------------------MDLEFGRGMRSPQRDSWK
OsCBL2          ------------------------------------------------------------
OsCBL3          ------------------------------------------------------------
OsCBL6.1        --------------------------------------------------MMGYVDFGSR
OsCBL6.2        ------------------------------------------------------------
OsCBL1          ------------------------------------------------------------
OsCBL4          ------------------------------------------------------------
OsCBL5          ------------------------------------------------------------
OsCBL7          ------------------------------------------------------------
OsCBL12         ------------------------------------------------------------
OsCBL9.1        ------------------------------------------------------------
OsCBL9.23       ------------------------------------------------------------
OsCBL10         ------------------------------------------------------------
OsCBL11         ------------------------------------------------------------
55              ------------------------------------------------------------
56              ------------------------------------------------------------
54              ------------------------------------------------------------
129             LLGLS--ILCHPTRGASLASYESKPQTFGFPLGARYFLQSVRPTS-STAGQPKVGILDER
130             LLALGNGLLRRPAHGISLPAYGIGRKEFGLPMGARHLLQSVRTASTATAGQPKLDIEDEQ
138             ------------------------------------------------------------
140             ------------------------------------------------------------
139             ----------------------------------------------MRELVLGRVVVVVL
232             ------------------------------------------------------------
241             ------------------------------------------------------------
226             SYTPDTPQLLPPAVAHALSAPRGSVLLVLPPCSVSATQLPHRQRPVLLPALDRFRRSLRA
134             KNLNMNSQQRIEIIKPELLGSNEESNGDVLQEDGAFGVNDKNDISIHDYLPAMKAICDKL
243             KNLNMNSQQRIEIIKPELLGSNEESNGDVLQEDGAFGVNDKNDISIHDYLPAMKAICDKL
150             ------------------------------------------------------------
242             ------------------------------------------------------------
OsCML32         ------------------------------------------------------------
143             ------------------------------------------------------------
OsCML16         ------------------------------------------------------------
145             ------------------------------------------------------------
146             ------------------------------------------------------------
47              ------------------------------------------------------------
OsCML22         ------------------------------------------------------------
48              ------------------------------------------------------------
63              ------------------------------------------------------------
124             ------------------------------------------------------------
46              ------------------------------------------------------------
126             ---------------------------------------------------G----GRSL
147             ---------------------------------------------------GDGGGGQSV
125             ---------------------------------------------------G----GRAL
OsCPK1          -----------------------------------------------------------L
OsCPK15         -----------------------------------------------------------L
OsCPK19         -----------------------------------------------------------L
OsCPK2          -----------------------------------------------------------L
OsCPK14         -----------------------------------------------------------L
OsCPK25         -----------------------------------------------------------L
OsCPK26         -----------------------------------------------------------L
OsCPK12         -----------------------------------------------------------L
OsCPK13.1       -----------------------------------------------------------L
OsCPK13.2       -----------------------------------------------------------L
OsCPK5          -----------------------------------------------------------L
OsCPK6          -----------------------------------------------------------L
OsCPK7.234      -----------------------------------------------------------L
OsCPK7.1        -----------------------------------------------------------L
OsCPK23         -----------------------------------------------------------L
OsCPK17.12      -----------------------------------------------------------L
OsCPK17.3       ------------------------------------------------------------
OsCPK11         -----------------------------------------------------------L
OsCPK10         -----------------------------------------------------------L
OsCPK27         -----------------------------------------------------------L
OsCPK24         -----------------------------------------------------------L
OsCPK28         -----------------------------------------------------------L
OsCPK3          -----------------------------------------------------------L
OsCPK16         -----------------------------------------------------------L
OsCPK8          -----------------------------------------------------------L
OsCPK20         -----------------------------------------------------------L
OsCPK9          -----------------------------------------------------------L
OsCPK29         -----------------------------------------------------------L
OsCPK21         ---------------------------------------------------APPRVTAAK
OsCPK22         ----------------------------------------------------------LR
OsCPK18.1       -----------------------------------------------------------M
OsCPK18.3       ------------------------------------------------------------
OsCPK18.2       -----------------------------------------------------------M
OsCPK18.4       ------------------------------------------------------------
OsCPK4          -----------------------------------------------------------M
OsCRK1          -----------------------------------------------------------M
OsCRK4          -----------------------------------------------------------M
OsCRK3          -----------------------------------------------------------M
OsCRK2          -----------------------------------------------------------M
212             -----------------------------------------------------------M
81              ------------------------------------------------------------
82              ------------------------------------------------------------
83              ------------------------------------------------------------
85              ------------------------------------------------------------
223             ------------------------------------------------------------
84              ------------------------------------------------------------
99              ------------------------------------------------IAATIAAATAVH
100             ------------------------------------------------IAATIAAATAVH
98              ------------------------------------------------IALTIAIGAATH
101             ------------------------------------------------VAGGVVVGVALH
102             ------------------------------------------------VAGGVVVGVALH
103             ------------------------------------------------IAAGVAVGVALH
106             ------------------------------------------------IAAAIVVGVILH
155             ------------------------------------------------IAAAIVVGIILH
213             ------------------------------------------------IAVGITVGAGLH
104             ------------------------------------------------IATAIVVGITLH
105             PGRSNQCSVAGEPAGTEDPRPGRLRVKAPVIQKSPRPTGLPLSCGATIIATAIALGICTH
86              ------------------------------------------------------------
87              ------------------------------------------------------------
94              ------------------------------------------------------------
95              ------------------------------------------------------------
50              ------------------------------------------------------------
72              ------------------------------------------------------------
OsCBL8          ------------------------------------------------------------
122             ----------------------------------------------------MKQGTKPV
121             ------------------------------------------------------------
238             ------------------------------------------------------------
43              ------------------------------------------------------------
228             AINVFNENKSSSNIPDTTTELMEVEPPPSVTADDVIRRITEFFESNRGVSRTDASQVRKS
71              ------------------------------------------------------------
215             ------------------------------------------------------------
69              ------------------------------------------------------------
120             ----------------------------------------------------------AA
128             ------------------------------------------------------PHIARI
229             ------------------------------------------------------------
231             ------------------------------------------------------------
123             ----------------------------------------------------------MS
141             -----------------------------------------------------------M
142             ------------------------------------------------------------
219             ------------------------------------------------------------
131             ------------------------------------------------------VGIPED
237             ------------------------------------------------------------
64              ------------------------------------------------------------
133             ------------------------------------------------SGGAGNNNFDSF
68              ------------------------------------------------------------
119             ------------------------------------------------------------
127             ---------------------------------------------------GGGDPFAFL
135             ----------------------YDDEEDEGPSQTVLRTFIDLEMLMIEEQRLDLSLNSTD
240             -----------------------------------------------MASAVLVFAGRSV
137             ------------------------------------------------------------
144             ------------------------------------------------------------
225             -----------------------------------------------------------M
216             ------------------------------------------------------------
239             ---------------------------------------------------------RPE
                                                                            

OsCaM1-1        ------------------------------------------------------------
OsCaM1-2        ------------------------------------------------------------
OsCaM1-3        ------------------------------------------------------------
OsCaM1-2AS      ------------------------------------------------------------
OsCaM2          ------------------------------------------------------------
OsCaM3          ------------------------------------------------------------
OsCML1          ------------------------------------------------------------
OsCML1AS        ------------------------------------------------------------
OsCML4          ------------------------------------------------------------
OsCML5          ------------------------------------------------------------
OsCML2          ------------------------------------------------------------
OsCML3          ------------------------------------------------------------
OsCML6          ------------------------------------------------------------
OsCML7          ------------------------------------------------------------
OsCML8          ------------------------------------------------------------
OsCML11         ------------------------------------------------------------
OsCML33         ------------------------------------------------------------
OsCML19         ------------------------------------------------------------
OsCML9          ------------------------------------------------------------
OsCML12         ------------------------------------------------------------
OsCML10         ------------------------------------------------------------
OsCML27         ------------------------------------------------------------
OsCML15         ------------------------------------------------------------
OsCML18         ------------------------------------------------------------
OsCML14         ------------------------------------------------------------
OsCML30         ------------------------------------------------------------
OsCML24         ------------------------------------------------------------
OsCML35         ------------------------------------------------------------
OsCML31         ------------------------------------------------------------
OsCML34         ------------------------------------------------------------
OsCML26         ------------------------------------------------------------
OsCML29         ------------------------------------------------------------
44              ------------------------------------------------------------
45              ------------------------------------------------------------
OsCML13         ------------------------------------------------------------
OsCML17         ------------------------------------------------------------
OsCML23         ------------------------------------------------------------
OsCML20         ------------------------------------------------------------
OsCML21         ------------------------------------------------------------
70              ------------------------------------------------------------
151             ------------------------------------------------------------
153             ------------------------------------------------------------
209             ------------------------------------------------------------
OsCML25         ------------------------------------------------------------
OsCML28         ------------------------------------------------------------
211             ------------------------------------------------------------
109             P---PAPAGSNMDHHL---LPHFLHRSPP-SPCFLLLRTQHKPKPPQ--PQLHLLLCT--
110             PGSNPKPHYSDDLHLLGVGVAHFIHRSPPFTTRACFRRTKHPPPPPPGPPPHQLLLCIGI
111             ------------------------------------------------------------
112             ------------------------------------------------------------
66              ------------------------------------------------------------
67              ------------------------------------------------------------
65              ------------------------------------------------------------
88              --VRSAIRR--LGSSRAFSASAAAAPRRDARGAAAAAVAVAAGSGLGIWLLPPSPRPLAD
89              LLLRSAARRPAAASSRGFLSSAAAGGRE---GALAAAAVAVVGSGLGLWLVPPS---LAD
77              ------------------------------------------------------------
217             ------------------------------------------------------------
78              ------------------------------------------------------------
79              ------------------------------------------------------------
80              ------------------------------------------------------------
218             ------------------------------------------------------------
114             EARIIHPGVSTAALLVAAASGGGLVAYADSAGENASSETSQEAPRKKKVVVLGTGWAGTS
115             ------------------------------------------------------------
113             EAARRTPRWQKRLLVLTAGVGSLTYACQDNQ-----VLQINDGTGKKRVVIVGTGWAGAS
49              ------------------------------------------------------------
152             ------------------------------------------------------------
149             ------------------------------------------------------------
154             ------------------------------------------------------------
51              ------------------------------------------------------------
148             ------------------------------------------------------------
57              ------------------------------------------------------------
214             ------------------------------------------------------------
58              ------------------------------------------------------------
224             ------------------------------------------------------------
61              ------------------------------------------------------------
59              ------------------------------------------------------------
60              ------------------------------------------------------------
62              ------------------------------------------------------------
136             ------------------------------------------------------------
220             ------------------------------------------------------------
107             ------------------------------------------------------------
108             ------------------------------------------------------------
116             ------------------------------------------------------------
117             ------------------------------------------------------------
118             ------------------------------------------------------------
233             ------------------------------------------------------------
234             ------------------------------------------------------------
52              ------------------------------------------------------------
53              ------------------------------------------------------------
96              -------------------------MSSFVGVLVSDPWLQSQFTQVQLRTLKTKFVSVKK
97              -------------------------MSGFVGVVVSDPSLQGQFTQVELRSLKAKFLSLKR
90              -------------------------MALAAAPANLAGKQSLRVVVIGDPGTGKSSLVVSA
91              -------------------------MAAAATAANLAGKQGVRVVVIGDPGTGKSSLVVSV
210             -------------------------MGVAWSSR-AAAKLDVRVAVIGDHGTGKSSLVATI
92              --------------------MEVE--AARRDAATLDPELLQLP-ELSPGALRENPALAEA
93              --------------------MEAADLSAAAEALALQVDLLQLPPEIPAPGAPALSVVLDR
73              -----------------------------------MRAQRPSLAAAG-----NPVLALLF
222             -----------------------------------MRAQRPSLAAAG-----NPVLALLF
221             -----------------------------------MRAQRPSSAAAG-----NPVLALLF
74              ------------------------------------------------------MALVLF
76              SQPAAAYGEASGAGGMTALQKHAAFFDKDNDGFVSPTETYDGLRALGLGAGFSILSAALI
235             -----------------------------------MAAASSSSSSSAYYGGANKSVAFLV
236             ------------------------------------------------------MIFFFF
75              ----AP------------------------------TDALSSVAAEAPVTRERPVRADLE
230             AGTEAPGATRATDGRGGAAVAARKVGDMRGVSGVEAKDSLTIVALQSPVTVERPVRGDLE
132             TTLLLAYQSLGVVYGDLSISPLYVYKSTFAEDITHSESNEEIFGVLSFVFWTLTLIPLIK
227             TTLLLAYQSLGVVYGDLSISPLYVFKSTFAEDIQHSETNEEIFGVLSFVFWTLTLIPLIK
OsCBL2          ----------------------------------------------------------MV
OsCBL3          ----------------------------------------------------------ML
OsCBL6.1        LRDSGGELPNWGRWWLLTWCGRWIPTVYWVISLLLLLLGVAGVRLVDWGAAGCSLQLQMV
OsCBL6.2        ----------------------------------------------------------MV
OsCBL1          ------------------------------------------------------------
OsCBL4          -----------------------------------------------------------M
OsCBL5          ----------------------------------------------------------MM
OsCBL7          -------------------------------------------------------MVSLL
OsCBL12         -------------------------------------------------------MRILL
OsCBL9.1        ---------------MESGYGFRFSDDDVESASSLTVGERLCAAFLPFVAIAEAVFFALT
OsCBL9.23       ---------------MESGYGFRFSDDDVESASSLTVGERLCAAFLPFVAIAEAVFFALT
OsCBL10         ---------------MDSSR----SSNSLDSGSSLTLGELACAALIPVLALVDAVVFAAA
OsCBL11         ----------------------------------------------------------MT
55              ------------------------------------------------------------
56              ------------------------------------------------------------
54              ------------------------------------------------------------
129             SENQNQNQGKKEASPEECDQAVEGLSTAKAKAKAKLVQEVQKSDQSIIHKFWAILLGIGP
130             SEDQKQNKRKKEASPEECDQAVEGLSSAKAKAKAKQVQESVKAGQSIVRKFWARLLGIGP
138             -------------------MAKKQRREAAARRRREQQQQGREQRHHHHHRRRPLLLQPRD
140             ------------------------------------------------------------
139             SVGVLILFVLGVVVGWRAMQAKKQRREAAARRRREQQQQGREQRHHHHHRRRPLLLQPRD
232             ------------------------------------------------------------
241             ------------------------------------------------------------
226             SRSTFLRLRSRLQEAARPTRSRGGSLQQPSMASRPRRAARAPARFGFEDGRVEAEANHES
134             EEASGKTLVVSDIKVDLNYRMTYGHRAWRNVLHRLRDAQLIEEFDAKVDDK---------
243             EEASGKTLVVSDIKVDLNYRMTYGHRAWRNVLHRLRDAQLIEEFDAKVDDKFIRCLRLLK
150             ------------------------------------------------------------
242             ------------------------------------------------------------
OsCML32         ------------------------------------------------------------
143             ------------------------------------------------------------
OsCML16         ------------------------------------------------------------
145             ------------------------------------------------------------
146             ------------------------------------------------------------
47              ------------------------------------------------------------
OsCML22         ------------------------------------------------------------
48              ------------------------------------------------------------
63              ------------------------------------------------------------
124             ------------------------------------------------------------
46              ------------------------------------------------------------
126             ARALIVAASLADLQMDAEVISAGIVRQAMDAGAVAMADAEAQLGPGAAALLLESLDVKNA
147             SRALVVAASLADLQMDAEVISAGMVRGALDTGALAMADVEAQLGASAAGLVEESLKVKRA
125             ARALAIAASLADLQMDAEVISAGILREALDAGAISMRDVKSEIGISTAHLLHESLRLKHA
OsCPK1          AHRDDIEDVRREVQIMHHLT-----------GHRNIVELRGAYEDRHS--VNLIMELCEG
OsCPK15         ARPDDLDDVRREVHIMHHLT-----------GHRNIVELRGAYEDRHS--VNLVMELCEG
OsCPK19         VSKADKEDIRREIQIMQHLS-----------GQQNIVEFRGAYEDKSN--VHVVMELCAG
OsCPK2          STKEDVEDVRREVQIMYHLA-----------GQPNVVELKGAYEDKQS--VHLVMELCAG
OsCPK14         STKEDVEDVRREVQIMYHLA-----------GQPGVVELKGAYEDKHA--VHLVMELCAG
OsCPK25         ANKEDVDDVRREVQIMHHLS-----------GQPNIVDLRGAYEDKHN--VHLVMELCAG
OsCPK26         ANKEDVDDVRREVQIMHHLS-----------GQPNIVDLRGAYEDKHN--VHLVMELCAG
OsCPK12         VRRTDVDDVRREITILQHLS-----------GQPNIAEFRGAYEDNDH--VHLVMEFCSG
OsCPK13.1       ITKEDIEDVRREIQIMHHLS-----------GHKNVVAIKGAYEDQLY--VHIVMELCAG
OsCPK13.2       ITKEDIEDVRREIQIMHHLS-----------GHKNVVAIKGAYEDQLY--VHIVMELCAG
OsCPK5          ITKEDVEDVRREIQIMHHLA-----------GHRNVVAIKGAYEDPQY--VHIVMELCAG
OsCPK6          LSPEDVEDVRREIQIMHHLA-----------GHGSVVTIQGAYEDNLY--VHIVMELCEG
OsCPK7.234      ITKEDVEDVRREIQIMHHLS-----------GHKNVVAIKDVYEDGQA--VHIVMELCAG
OsCPK7.1        ITKEDVEDVRREIQIMHHLS-----------GHKNVVAIKDVYEDGQA--VHIVMELCAG
OsCPK23         RCVSDIEDVRREIQIMHHLS-----------GQKNIVTIKDTYEDEQA--VHIVMELCAG
OsCPK17.12      VSEEDVEDVRREIQIMHHLA-----------GHPSVVSIVGAYEDAVA--VHLVMELCAG
OsCPK17.3       ------------------------------------------------------------
OsCPK11         LTQEDVEDVRREIQIMHHLA-----------GHANVVSIVGAYEDAVA--VQLVMELCAG
OsCPK10         VTDDDVEDVRREIQIMYHLA-----------GHPNVISIRGAYEDAVA--VHLVMELCAG
OsCPK27         LTDEDVEDVRREIQIMHHLA-----------GHPNIISIRGAYEDAVA--VHVVMELCAG
OsCPK24         LCREDYEDVWREIQIMHHLS-----------EHPNVVRIRGAYEDALF--VHIVMELCAG
OsCPK28         LCREDYEDVWREIQIMHHLS-----------EHPNVVRIRGAYEDALF--VHIVMELCAG
OsCPK3          RTAVDVEDVRREVAIMRHLP-----------KSASIVSLREACEDEGA--VHLVMELCEG
OsCPK16         RTPVDVEDVRREVAIMRHLP-----------RSASIVSLREACEDDGA--VHLVMELCEG
OsCPK8          RTPVDVEDVRREVEIMRHMP-----------SHPNIVSLRAAYEDEDN--VHLVMELCEG
OsCPK20         RTAVDIEDVRREVDIMRHLP-----------KHPNIVTLRDTYEDDNA--VHLVMELCEG
OsCPK9          RTAVDVADVRREVAIMASLP-----------DHPALVRLRAAYEDADA--VHLVMELCDG
OsCPK29         RSSVDVEDVRREVAIMRSLP-----------AHANVVRLREAFEDADA--VHLVMEVCEG
OsCPK21         AAAAHGEDVKREVAIMRRMSSASSSRGGGAASSAAVVRLREACEDAADGSVHLVMELCEG
OsCPK22         RCRGDAEDVRREVEILRRIS----ALGAGADS---VVRLRDACEDSDG--VHLVMELCEG
OsCPK18.1       VLPVAVEDVKREVKILKALQ-----------GHENVVHFYNAFEDDNY--VYIVMELCEG
OsCPK18.3       ------------------------------------------------------------
OsCPK18.2       VLPVAVEDVKREVKILKALQ-----------GHENVVHFYNAFEDDNY--VYIVMELCEG
OsCPK18.4       ------------------------------------------------------------
OsCPK4          VRPVAVEDVKREVKILKELK-----------GHENIVHFYNAFEDDSY--VYIVMELCEG
OsCRK1          TTAIAIEDVRREVRILSSLA-----------GHSNLVQFYDAYEDEEN--VYIVMELCKG
OsCRK4          TTAIAIEDVRREVRILSSLT-----------GHSNLVQFYDAFEDEDN--VYIVMELCKG
OsCRK3          TTSIAIEDVRREVKILKALA-----------GHKNLVQFYDAYEDNDN--VYIVMELCEG
OsCRK2          TTAISIEDVRREVKILRALS-----------GHNNLVKFYDACEDGLN--VYIVMELCEG
212             TTAISIEDVRREVKILKALS-----------GHSNLVKFYDACEDALN--VYIIMELCEG
81              ------------------------------------------------------------
82              ------------------------------------------------------------
83              ------------------------------------------------------------
85              ------------------------------------------------------------
223             ------------------------------------------------------------
84              ------------------------------------------------------------
99              TLAHVTCDFPRLINCPSDKFMATLGPNFGYRQP-TYADLLESAPGVTG--ILMIIIMSFS
100             TLAHVTCDFPRLINCPSDKFMATLGPNFGYRQP-TYADLLESAPGVTG--ILMIIIMSFS
98              TLAHVTCDFPRLVSCPRDKFEATLGPYFNYVQP-TYSSLVASTPGWTG--ILMILIMSFS
101             GVTHLTCDFPRLLHA-SDAAYEPMKKYFGQTRIPDYWWFVRGVEGITG--VIMVVLMAIA
102             GVTHLTCDFPRLLHA-SDAAYEPMKKYFGQTRIPDYWWFVRGVEGITG--VIMVVLMAIA
103             AGAHLTCDFPRLLHA-SDAQYELMKPFFGEKRPPNYWWFVKGTEGWTG--VVMVVLMAIA
106             GGLHLVCDFPRLIGS-SEEKYAPLGKYFGETKP-TYLTLVKGVEGITG--VIMLVCMIIA
155             AGNHLVCDFPRLIKS-SDEKYAPLGQYFGEIKP-TYFTLVKGVEGITG--VIMVVCMIIA
213             VISHLTCDFPRLLHA-TDAEYEPMKRFFGDTRPPNYWWFVKGTEGWTG--LVMLVLMAVA
104             AGNHLACDFPRLIASGPEEYRLVAD-AFGPEKP-TYVGLLSGVEGITG--VAMVVLMTVS
105             AGTHLACDFPRLIGSSREEYELLLSGFFGASRP-TYRGLLAGVEGVTG--IVMVVLMVVS
86              GGRPSFRLVGLLLVAYLLLG--------------TIAFYLAMDHMSGT------RTTRAL
87              EMRPSFRLVGLLLFIYLLVG--------------VLAFYAVMDEISGK------RTNRVL
94              GFLPCTTTAWGNLFLVLAYG--------------FLMFKSATYLSSGSEMLLQILGPGIV
95              GFLPCTTTVLGNLFLVLAYG--------------FLMYKAATFLSAGSELLLEIMGPGLV
50              ------------------------------------------------------------
72              ------------------------------------------------------------
OsCBL8          ------------------------------------------------------------
122             PGSGLPMWKQVSISDALLTNEILVMRRIVESVAPHPNVINLHDVYEDVHGVHLVLELCSG
121             ---------------------------------MAGAAAMALLLSTSVLLVLCLLPVDPA
238             ------------------------------------------------------------
43              ------------------------------------------------------------
228             TFLRTLLDCETCITAKFSANQFSALGHGTFLEFLGKHEQHLPPKLSSFLKVGKLTHSSVE
71              ------------------------------------------------------------
215             ------------------------------------------------------------
69              ------------------------------------------------------------
120             AAPRPPAPEVVAREVEVEVKADPGPSGVSMEEAKAEEVEEEKGERLPTDVAEKLWLMVFG
128             SVFETNRFSKNTLVGYCEVDLFELLTKDPVETEQSFARRVLAIVDYNEDGELSLSEFSDL
229             ------------------------------------------------------------
231             -LLRKGGAAAAGGGLTVEGFHRWLCSDANAALDPQKRVYQDMGLPLSHYFIYTGHNSYLT
123             TASGDGGDGGGGGDGASSAAGGGGRRIPPASSMPWVRNLRRFVGTGAGLGSEALMELETK
141             GNAQASASSTSSPRFSMASRAFSRQELDDLRALFVSLAAQSQTGGRAISRPVFLEYFGIR
142             ------------------------------------------------------------
219             ------------------------------------------------------------
131             VLNDTRFERAMRFYFVYLRLDWLWSLNLFALILLNFLEKPLWCRGYSQHACDQRDLYFLG
237             ------------------------------------------------------------
64              ------------------------------------------------------------
133             SEAGWSREISGQADSASTAAPWDETSRDYLTFVKELAVLRTRADASRSREEAFDNHMVIG
68              ------------------------------------------------------------
119             ------------------------------------------------------------
127             SEDRPAWWSPRGVSPADPFRNGTPGWCGAYELVRALVCAPVAAARLVLFGLSIAVGYAAT
135             LKRKKKNEQINLCFAVGCCYWESNVLDRNDHAGADLLNLAGGVEDEVEGAKGEHGGGGEG
240             ATPAISFFVNKAFSYLNKYHKSEGLGDMKKRLKMNIPKIQSVIDVADPDYIKERSEDLDT
137             ------------------------------------------------------------
144             MAENNHQPTNAADHSKWSNCWDHFQEKAGQKAECRHCKKQLSFKNGTSRLNRHYQDTCPA
225             AGLVMSCCNPIPNVTNDGAGNPEALAAQTIYTVNEIEALYELFKRIDGAVIEDGKINMEE
216             ------------------------------------------------------------
239             YVPNRIDDPNYVRIFDTTLRDGEQSPGATMTSAEKLVVARQLARLGVDIIEAGFPASSPD
                                                                            

OsCaM1-1        ------------------------------------------------------------
OsCaM1-2        ------------------------------------------------------------
OsCaM1-3        ------------------------------------------------------------
OsCaM1-2AS      ------------------------------------------------------------
OsCaM2          ------------------------------------------------------------
OsCaM3          ------------------------------------------------------------
OsCML1          ------------------------------------------------------------
OsCML1AS        ------------------------------------------------------------
OsCML4          ------------------------------------------------------------
OsCML5          ------------------------------------------------------------
OsCML2          ------------------------------------------------------------
OsCML3          ------------------------------------------------------------
OsCML6          ------------------------------------------------------------
OsCML7          ------------------------------------------------------------
OsCML8          ------------------------------------------------------------
OsCML11         ------------------------------------------------------------
OsCML33         ------------------------------------------------------MQSQRE
OsCML19         -----------------------------------------------------MSEPATT
OsCML9          ------------------------------------------------------------
OsCML12         ------------------------------------------------------------
OsCML10         ------------------------------------------------------------
OsCML27         ------------------------------------------------------------
OsCML15         ------------------------------------------------------------
OsCML18         ------------------------------------------------------------
OsCML14         ------------------------------------------------------------
OsCML30         ------------------------------------------------------------
OsCML24         ------------------------------------------------------------
OsCML35         ------------------------------------------------------------
OsCML31         ------------------------------------------------------------
OsCML34         ------------------------------------------------------------
OsCML26         ------------------------------------------------------------
OsCML29         ------------------------------------------------------------
44              ------------------------------------------------------------
45              ------------------------------------------------------------
OsCML13         ------------------------------------------------------------
OsCML17         ------------------------------------------------------------
OsCML23         ------------------------------------------------------------
OsCML20         ------------------------------------------------------------
OsCML21         ------------------------------------------------------------
70              ------------------------------------------------------------
151             ------------------------------------------------------------
153             ------------------------------------------------------------
209             ------------------------------------------------------------
OsCML25         ------------------------------------------------------------
OsCML28         ------------------------------------------------------------
211             ------------------------------------------------------------
109             AFDSLAHS----LQEVLDKHKPKLHLDTLFLHGNLPFAKVGVPPPPPPPAPLLSPPSVSA
110             AFHNLLDNHLLHHFHTLLIHANKPHFDAFLSN--LPFAKLKVAPPPQPSASVSPAPPT--
111             -------------------------------------MSGAVATHA-----AEPPRPS--
112             -------------------------------------MPGAAVHAVDPRGGASPPPVA--
66              ------------------------------------------------------------
67              ------------------------------------------------------------
65              -----------------------------------------------------MSISVAK
88              SGQAGNEVAAF--------GDVAEEEEREEKRRFLFGDSYRRRVFFNYEKRIRTRSPPEK
89              SGEAVADAPAVQISVGSGSGAVGAVEERGRKRRFLLGDSFRRRVFFNYEKRIRLLSPPEK
77              ------------------------------------------------------------
217             ------------------------------------------------------------
78              ------------------------------------------------------------
79              ------------------------------------------------------------
80              ------------------------------------------------------------
218             ------------------------------------------------------------
114             FLKDLDCSKYEVKVISPRNYFAFTPLLPSVTCGTVEARSIVEPIRKMLEKKRKDVAFYEA
115             ----------------------------------------------MLEKKRKDVAFYEA
113             FLRNIDTSLYDVHVVSPRNYFTFTPLLPSVTCGTVEARSIVEPIRNIVRKRGGAFRFWEA
49              ------------------------------------------------------------
152             ------------------------------------------------------------
149             ------------------------------------------------------------
154             ------------------------------------------------------------
51              ------------------------------------------------------------
148             ------------------------------------------------------------
57              ------------------------------------------------------------
214             ------------------------------------------------------------
58              ------------------------------------------------------------
224             ------------------------------------------------------------
61              ------------------------------------------------------------
59              ------------------------------------------------------------
60              ------------------------------------------------------------
62              ------------------------------------------------------------
136             ------------------------------------------------------------
220             ------------------------------------------------------------
107             ------------------------------------------------------------
108             ------------------------------------------------------------
116             ------------------------------------------------------------
117             ------------------------------------------------------------
118             ------------------------------------------------------------
233             ------------------------------------------------------------
234             ------------------------------------------------------------
52              ------------------------------------------------------------
53              ------------------------------------------------------------
96              SDADHVAVK------------------------DLPPVMEKLRGIHEVLSEEEISTFLGE
97              DSGGHATTK------------------------NLPGLMKKLRGLNEVISEEEIAAHLSQ
90              ATEA-----------------------------TSPAPEQRSKLIAECQSADV-VVLTYA
91              ATEAFPENVPRVMPPTRLPADYFPDRVPITIVDTSSSPEHRAKLIAECQAADA-VVLTYA
210             ATGRFPDQD-----------------------DGVARVLPPARLPVDYFPARVPVTIVDT
92              LYSQWLALP--------------------------ETSKLVNSLIEDAKAGATLNVTGSS
93              LFAHWLTLP--------------------------DTVALVGCLVQKAKASGGGGGGGGG
73              LWVLSWG-----------------------------------HVTAEIDIAN--------
222             LWVLSWG-----------------------------------HVTAEIDIAN--------
221             LWVLGWG-----------------------------------HVTAEIDIAN--------
74              ASSSSCK-RP---------------------------------VTHNILCGTRAKG----
76              NGVLSLKTRPRGYLDTEAT-------------RRRDSRDSGTETAERVRSSQRARQGREE
235             ATVVTVP------------------------------------LCALLLGGGGVAVVRD-
236             SSVRFVR------------------------------------SLLRLLAG---------
75              VQIPKPYLAR-------------------------------ALVAPDVYHPEG--TEGRD
230             EHVPKPYLAR-------------------------------ALAAPDIYHPDGTTTDDHE
132             YVSIVLRADDNG--------------------------EGGTFALYSLICRHANVSLLPN
227             YVSIVLRADDNG--------------------------EGGTFALYSLICRHANVSLLPN
OsCBL2          QCLDGVR-------------------------------QLLAVVFKCCDLELK-QPRGLE
OsCBL3          QCLEGVK-------------------------------QLCGVLLKCCDLDLK-QPKGLE
OsCBL6.1        DSSEGLR-------------------------------RLAALLFKCCSLDSSNRPNGLQ
OsCBL6.2        DSSEGLR-------------------------------RLAALLFKCCSLDSSNRPNGLQ
OsCBL1          --------------------------------------------MGCFQSTARRPRPGYE
OsCBL4          GCASSKQ-------------------------------------FKR--PPGYEEP----
OsCBL5          GCLPTKQ-------------------------------------VGR--STHSLNPR---
OsCBL7          FCVSQLYP-------------------------LTIDDRVTGNHFKSTLATHGRHSWGCA
OsCBL12         FWPKRLH---------------------------------VG--FDS-LDTPWKN-----
OsCBL9.1        DCLADLLPPSAA--------------------ASRHRRSAASSYLAAVARKWNHQQRGRV
OsCBL9.23       DCLADLLPPSAA--------------------ASRHRRSAASSYLAAVARKWNHQQRGRV
OsCBL10         QCFQKRPPGLLP--------------------AT----------LAARARRR---AGGR-
OsCBL11         SAVTSPP-----------------------------------------------------
55              ------------------------------------------------------------
56              ------------------------------------------------------------
54              ------------------------------------------------------------
129             ALRAVASMSRADWAAKLKHWKDEFVSTLQHYWLGTKLLWADVRISSRLLVKLAGGKSLTR
130             ALRAVASMSRADWAAKLKHWKDEFVSTLQHYWLGTKLLWADVRISSRLLVKLAGGKNLSR
138             ERCVSCTTFNILAPIYKRMDSENCRESQYRAYWFSRNEKIIDRLLADCSSIICLQEVWLG
140             ------------------------------------------------------------
139             ERCVSCTTFNILAPIYKRMDSENCRESQYRAYWFSRNEKIIDRLLADCSSIICLQEVWLG
232             -------------------------------------------MGNGSTGERETGEIPSP
241             --------------------------------------------MNPNDGNPEGGEIPQP
226             ANEQSHHSNRSHRTVSRNAEVEQPRRSNRSHRTVFRNAEMEQSHRSHRTASHNSGEEHLP
134             --------PKSTTSNYKLGKKGQATDQVMELPLENCIYDMINAQGPKGITLVELGKRLGH
243             KFDPNEFQPKSTTSNYKLGKKGQATDQVMELPLENCIYDMINAQGPKGITLVELGKRLGH
150             ------------------------------------------------------------
242             ------------------------------------------------------------
OsCML32         ------------------------------------------------------------
143             ------------------------------------------------------------
OsCML16         ------------------------------------------------------------
145             ------------------------------------------------------------
146             ------------------------------------------------------------
47              ------------------------------------------------------------
OsCML22         ------------------------------------------------------------
48              ------------------------------------------------------------
63              ------------------------------------------------------------
124             ------------------------------------------------------------
46              ------------------------------------------------------------
126             PSRVDVADEEAA--------------------------SAVRNRILSGYDVRAVILELAI
147             PSEVDVADEEAA--------------------------SALRKRCLSSYDIRAVILELAV
125             PSKLDVLDDESA--------------------------SALRKFCLSYYDIRAVILELAL
OsCPK1          GELFDRIIARG----------------------------HYSERAAAALCREIVAVVHSC
OsCPK15         GELFDRIIARG----------------------------HYSERAAAALCREIVSVVHSC
OsCPK19         GELFDRIIAKG----------------------------HYSERAAATICRAVVNVVNIC
OsCPK2          GELFDRIIAKG----------------------------HYTERAAASLLRTIVEIIHTC
OsCPK14         GELFDRIIAKG----------------------------HYTEHAASSLLRTIVEIIHTC
OsCPK25         GELFDRIIARG----------------------------HYTERAAAALLRAIVGIVHTC
OsCPK26         GELFDRIIARG----------------------------HYTERAAAALLRAIVGIVHTC
OsCPK12         GELFDRITAKG----------------------------SYSERQAAAVCRDILTVVHVC
OsCPK13.1       GELFDRIIQRG----------------------------HYSERKAAELTRIIVGVVEAC
OsCPK13.2       GELFDRIIQRG----------------------------HYSERKAAELTRIIVGVVEAC
OsCPK5          GELFDRIIERG----------------------------QFSERKAAELTRIIVGVIEAC
OsCPK6          GELFDRIVERG----------------------------YFSERKAAEITRVIVGVVEAC
OsCPK7.234      GELFDRIQEKG----------------------------HYSERKAAELIRIIVSIVAMC
OsCPK7.1        GELFDRIQEKG----------------------------HYSERKAAELIRIIVSIVAMC
OsCPK23         GELFSKIQKRG----------------------------HYSERKAAELIKIIVGIIETC
OsCPK17.12      GELFDRIVQRG----------------------------HYSEKAAAQLARVIIGVVEAC
OsCPK17.3       ------------------------------------------------------------
OsCPK11         GELFDRIIQRG----------------------------HYSEKAAAQLARVIVGVIEAC
OsCPK10         GELFDRIVQKG----------------------------HYTERKAAELARVIVGVVEVC
OsCPK27         GELFDRIVRKG----------------------------HYTERQAAGLARVIVAVVESC
OsCPK24         GELFDRIVAKG----------------------------HYTERAAAQLIRTIVAVVEGC
OsCPK28         GELFDRIVAKG----------------------------HYTERAAALLIRTIVGVVEGC
OsCPK3          GELFDRIVARG----------------------------HYTERAAANVTRTIVEVVQLC
OsCPK16         GELFDRIVARG----------------------------HYTERAAAAVTRTIVEVVQLC
OsCPK8          GELFDRIVARG----------------------------HYTERAAAAVTRTIVEVVQMC
OsCPK20         GELFDRIVARG----------------------------HYTERAAALVTRTIVEVVQMC
OsCPK9          GELFDRIVARG----------------------------RYTERAAAAAARTVAEVVRAC
OsCPK29         GELFDRIVARG----------------------------HYTERAAAAVMRTIMDVVQHC
OsCPK21         GELFDRIVARG----------------------------HYSERAAANIFRTIVDVVQLC
OsCPK22         GELFDRIFARG----------------------------HYTERAAAKLARTIVGVVQLC
OsCPK18.1       GELLDRILAKKD--------------------------SRYSEKDAAVVVRQMLKVAAEC
OsCPK18.3       ----------------------------------------------------MLKVAAEC
OsCPK18.2       GELLDRILAKKD--------------------------SRYSEKDAAVVVRQMLKVAAEC
OsCPK18.4       ----------------------------------------------------MLKVAAEC
OsCPK4          GELLDRILAKKN--------------------------SRYSEKDAAVVVRQMLKVAAEC
OsCRK1          GELLDRILARG---------------------------GKYSEEDAKVVMRQILSVASFC
OsCRK4          GELLDRILARG---------------------------GKYSEEDAKVVMVQILSVVSFC
OsCRK3          GELLDRILSRG---------------------------GKYSEDDAKAVLVQILNVVSFC
OsCRK2          GELLDRILAR--------------------------------------------------
212             GELLDRILSRG---------------------------GRYTEEDAKVIVEQILNVVSFC
81              -----------------------------------------------------------M
82              -----------------------------------------------------------M
83              -----------------------------------------------------------M
85              -----------------------------------------------------------M
223             -----------------------------------------------------------M
84              -----------------------------------------------------------M
99              FTLATHSFRRSV----------------VKLPSPLHHLAGFNAFWYAHHLLVLAYVLLVV
100             FTLATHSFRRSV----------------VKLPSPLHHLAGFNAFWYAHHLLVLAYVLLVV
98              FTLATHSFRRSV----------------VKLPSPLHHLAGFNAFWYAHHLLVIAYILLVL
101             YTLAHPWFRRSK----------------LSDSNPLKRLSGFNMFWYSHHLFVIVYIAFVV
102             YTLAHPWFRRSK----------------LSDSNPLKRLSGFNMFWYSHHLFVIVYIAFVV
103             FTLAQPWFRRNK----------------LKDSNPLKKMTGFNAFWFTHHLFVIVYTLLFV
106             FTLATRWFRRSL----------------VKLPKPFDKLTGFNAFWYSHHLFIIVYISLVI
155             FTLATRWFRRSL----------------VKLPRPFDKLTGFNAFWYSHHLFIIVYIALIV
213             FTLATPWFRRGR----------------LRLPRPLNRLTGFNAFWYSHHCFVIVYALLIV
104             FTLATHPFRKGEKGGSGGGAAATVLPTVARLPSPFNRLAGFNAFWYSHHLLGIVYALLIA
105             FTLATRPLRKRE---------------APRLPFPLGHLAGFNAFWYSHHLLIVVYLLLLV
86              DALYFCVVTMTT--------------------------VGYGDLVPASDAAKLLACAFVF
87              DALYFCVVTMTT--------------------------VGYGDLVPNNDTTKLLACAFVF
94              GGLFLPILGALP--------------------------DALLILVSGLSGTKEVAQSQVL
95              GGLLLPILGALP--------------------------DALLVLVSGLSGSRETAQSQVL
50              ------------------------------------------------------------
72              ------------------------------------------------------------
OsCBL8          ------------------------------------------------------------
122             GELFDRIVGRDR----------------------------YSEFDAACVIRQIASGLEAL
121             APPVAAIPHRR------------------------------SGRHDVPFGRHAAFGPFAT
238             ------------------------------------------------------------
43              ------------------------------------------------------------
228             VSVLQQQIEVLLCQAGGNWLEDGEFSEDSFSKLLKRQFPTISFDIVQDKSGEGLLDSIER
71              ------------------------------------------------------------
215             ---------------------------------------MGAPAVEARRGTVKMGAPAVE
69              ------------------------------------------------------------
120             NKLEKEVLAQWSNQGIRFSSDPETTMGLVQHEGGPCGVLATVQAYVLKYLLFFSDELGNP
128             MKAFGNKLAVAKIEELFRQADKNGDGIVDMDELAALLANQQEKEPLISNCPVCGEILGKH
229             ------------------------------------------------------------
231             GNQLSSGCSEVPIVKALHDGVRVIELDLWPNAAKDAVEVLHGRTLTSPVGLMKCLEAIRE
123             RILLEIFKERQRKSMEAG------------AIPSFYKKKPEDGSISNRVQKLAKYRFLKK
141             GALGDRLFQLVAR--------------------------ESGGGEGVTFEDLIVSKATYE
142             -----------------------------------------MASWTRSPTVQVRVSQYNR
219             ------------------------------------------------------------
131             QLPYLSKTESLIYEGLTLVILVMDIFYPLSYEGLNLFWKNTINKLKVLLLFILACDILVF
237             ------------------------------------------------------------
64              ------------------------------------------------------------
133             RALSEHRLFRDALSSFRRACELQPTDVRPHFRAGNCLYALGRHSEAKEEYLLALEAAEAG
68              ------------------------------------------------------------
119             ----------------------------------------------MAGEEIGASEEHGC
127             WVALRGWVDVRER----------------------AAQEGAGPMPAWRRRLMWITRISAR
135             GGIHEGLVHDPNTQSVASPKSQRCLSGCGSRIITTTRSAAVASFSCCDGGYVYLMEPLNF
240             WLWQLRDAVEKAEDAIDELEYYELKEKQKDLKDSHLGSSFAKMNHKFFQSVKHVKMLGKT
137             ---------------------------------------MADNRSVVEHAHEIQTMAKEL
144             RKRARQQGSHG--------------------------------ASVQAGIHDLQDAPAFS
225             FNLRVFGPEKGGTCLLIRVCSSFIHLPSDAPIEDKINLAVRYGRVGDELLQPYKVINPDV
216             --------------------------------------MAAAAAIAQWLSDMAGLVMRCC
239             DLDAVRSIAIEVGNTPVGEDGHVPVICGLSRCNKRDIDAAWEAVRHARRPRIHTFIATSE
                                                                            

OsCaM1-1        ------------------------------------------------------------
OsCaM1-2        ------------------------------------------------------------
OsCaM1-3        ------------------------------------------------------------
OsCaM1-2AS      ------------------------------------------------------------
OsCaM2          ------------------------------------------------------------
OsCaM3          ------------------------------------------------------------
OsCML1          ------------------------------------------------------------
OsCML1AS        ------------------------------------------------------------
OsCML4          ------------------------------------------------------------
OsCML5          ------------------------------------------------------------
OsCML2          ------------------------------------------------------------
OsCML3          ------------------------------------------------------------
OsCML6          ------------------------------------------------------------
OsCML7          ------------------------------------------------------------
OsCML8          ------------------------------------------------------------
OsCML11         -------------------------------MTTMAAR----------------------
OsCML33         RPREDRVHEETRGADHAHPSVPHAAAAASATATETATRTMSLHAGGVVVVDGKEKGKKEE
OsCML19         TPTPTPAGDHDAAATACKPAETTTALITCRSSSCSAQQQ---------------------
OsCML9          ------------------------------------------------------MSTVKG
OsCML12         ------------------------------------------MASKYRGYYHDEASSAAG
OsCML10         --------------------------------MVKIKMPALFRRR----SGSKS------
OsCML27         --------------------------------MGKVR--AFFSRKGRGNSSGRSRSMREA
OsCML15         ------------------------------------------------------------
OsCML18         --------------------------------MSNTT-----------------------
OsCML14         ------------------------------------------------------------
OsCML30         -----------------------------------------------MPPEPPASPPPPK
OsCML24         ------------------------------------------------------------
OsCML35         --------------------------MAPLLLLFLLGGLCALFSLASSSPATKKCGDAKK
OsCML31         -------------------------------------------------MEGEQQQQQQQ
OsCML34         -------------------------------------------------------MDAKQ
OsCML26         -------------------------------------------------------MDAAG
OsCML29         -----------------------------------------------MLRPPPPSSVLTA
44              -----------------MAGVEVSKPSRRLSPKGSFKLSLPSLLACGQCKATAVSPPESP
45              -----------------MANASVPKPAKRLSRKRSFRLGLP--LLCGQ------SDVASP
OsCML13         ------------------------------------------------------------
OsCML17         ------------------------------------------------------------
OsCML23         ------------------------------------------------------------
OsCML20         ------------------------------------------------------------
OsCML21         ------------------------------------------------------------
70              ------------------------------------------------------------
151             ------------------------------------------------------------
153             ------------------------------------------------------------
209             ------------------------------------------------------------
OsCML25         --------------------------------------------------------MATP
OsCML28         ----------------------------------------------MGLVVSAAASCGRL
211             ----------------------------------------------MGLVLSCGCLCRSR
109             HHQHQPATPTETETEDTAANDSPPPRTLPVRLLNIPVDRLRSTLSTLSLTELIDLVPHLV
110             -----PAQTGDKEDTDTAANHSPRS-TLPVRLLNIPVDRLRSTLSTLSLTDLIDLV----
111             -----------AAAAEVAVAGGGGG-----------------------------------
112             -----------KAEAATAAAAAAGG-----------------------------------
66              -----------MGGILGR-HDTMKRSS-HGSKLETKMVESMQQR----------------
67              -----------MGGIVGR-GDSPRHTS-PASKLERKMVEAMQQR----------------
65              FALILQNFIAEMGCVESKLVATIKYRR-VEKDLDKKVAEALKERT---------------
88              IFEYFASIRNPEGEVYMLPADLMRAVVPVFPPSESKIVREGSLRGERNPGELHCAPSEFF
89              IFEYFASVRNPEGEVFMLPADLMRAVVPVFPPSESNIVREGRLRGERNPGELHCAPSEFF
77              -------MPPPPSATAGRRSPFSALLLYVTFALVILLLLTSYSPSIPHRGRSLHRRLKLH
217             -------MPPPPSATAGRRSPFSALLLYVTFALVILLLLTSYSPSIPHRGRSLHRRLKLH
78              ------------------------------------------------------------
79              ------MARSPAARKPSAAQTVAVTLALALASAGLLFLLFHLSPSSPTPHPHPHRRLRLR
80              ------MARSPAARKPSAAQTVAVTLALALASAGLLFLLFHLSPSSPTPHPHPHRRLRLR
218             ------MARSPAARKPSAAQTVAVTLALALASAGLLFLLFHLSPSSPTPHPHPHRRLRLR
114             ECFKIDASKKAVHCRSAVGTNFDGNGDFMVDYDYLVVALGATVNTFNTPGVMENCYFLKE
115             ECFKIDASKKAVHCRSAVGTNFDGNGDFMVDYDYLVVALGATVNTFNTPGVMENCYFLKE
113             ECYKIDPTNKKIHCRSDS----DGNSEFVVDYDYLVVSVGARPNTFNTPGVVENCHFLKE
49              ------------------------------------------------------------
152             --------------------------------------------------MVLPSITLKI
149             -----------------------------------------------------------M
154             -----------------------------------------------------------M
51              -----------------------------------------------------------M
148             -----------------------------------------------------------M
57              -----------------------------------------------------------M
214             -----------------------------------------------------------M
58              -----------------------------------------------------------M
224             -----------------------------------------------------------M
61              -----------------------------------------------------------M
59              -----------------------------------------------------------M
60              -----------------------------------------------------------M
62              ------------------------------------------------------------
136             --------------------------------------MASGKMENGQQQQQQEVRRRRN
220             ------------------------------------------------------------
107             -------------------------------------------------MAGMEAFEAYF
108             ---------------------------------------------------MEAAFDAYF
116             -------------------------------------MELAR---SACSKEHHKIYAGWF
117             -------------------------------------MEIGQHPASGYSKEHQKTYQEWF
118             -------------------------------------MGSDSPPKKWGLREQREAYLRWF
233             ------------------------------------------------------------
234             ------------------------------------------------------------
52              ------------------------------------------------------------
53              ------------------------------------------------------------
96              -----------------------------------------SYPDMNQTIEFESFLREYL
97              -----------------------------------------SYPDADQEIEFESFLREYL
90              -----------------------------------------CDQPATLERLSSFWFPELR
91              -----------------------------------------CDRPATLERLSTFWLPELR
210             -----------------------------------------SSRPNTLERITTFWLPKIR
92              -----------------------------------------ASTNAASSGS----LPSMF
93              -----------------------------------------GGAAGAAVGPGSAMLPSMM
73              ---------------------------------------------------MTALQKHVS
222             ---------------------------------------------------MTALQKHVS
221             ---------------------------------------------------MTALHKHVS
74              -----------------------------------SPAAAAAVGAAT------ELQKHVA
76              TAGDARAMDARRRRLSPAVAVAAALLFFPMFFGSHTPAAAAAYGEASGDAGVTALQKHAA
235             -----------------------------------NNNNAGGGEAEVYRSELTPLQKHVA
236             ------------------------------------------------------------
75              ------------------------------------------------HRQMSVLQQHVA
230             ------------------------------------------------HHHLSVLQQHVA
132             --------------------------------------------RQVADEELSTYKLEYP
227             --------------------------------------------RQIADEELSTYKLECS
OsCBL2          --------------------------------------------------DPQVLARETV
OsCBL3          --------------------------------------------------DPEILARETV
OsCBL6.1        --------------------------------------------------DPERLARETV
OsCBL6.2        --------------------------------------------------DPERLARETV
OsCBL1          --------------------------------------------------DPVGLASETA
OsCBL4          ----------------------------------------------------AVLAAQTT
OsCBL5          --------------------------------------------------EAVALAAETS
OsCBL7          TLWSPDACYACAY----------------------------INICAIFFFYVHCICNKLG
OsCBL12         ----------------------------------------------IYRFSFGKTLNNN-
OsCBL9.1        G----------------------------------------IGCTSLTLRQLARLADESR
OsCBL9.23       G----------------------------------------IGCTSLTLRQLARLADESR
OsCBL10         ----------------------------------------------LTFRELADLADESR
OsCBL11         -----------------------------------------------------AAARERK
55              ------------------------------------------------------MAAEQR
56              ------------------------------------------------------MGAADK
54              ---------------------------------------MN-----HHQQIRSTTAAEQQ
129             RERQQLTRTTADLFRLVPFAVFIIVPFMEFLLPVFLKMFPN-----MLPSTFQDKMKEEE
130             RERQQLTRTTADIFRLVPFAVFIIVPFMEFLLPVFLKLFPN-----MLPSTFQDKMKEEE
138             NDELVDMYEKRLGDANYSLFKLARTNNRGDGLLTAVN------------KNYFHVLNYRE
140             ------------------------------------------------------------
139             NDELVDMYEKRLGDANYSLFKLARTNNRGDGLLTAVN------------KNYFHVLNYRE
232             NP----TTLAEVMARQTQLLQAIAQNQGSKGYSAH--------------AEFMRIKPPVF
241             DP----TTLVEVMAKQTQLLEAIAQNQGNKGQGNH--------------AEFMRVRPPTF
226             PPPHVENNMQHIMAVQTQILQGLTTAIASFQHNAHGNGHPHVSSNRSKLTDFLRSHPPEF
134             NNSKRLHKRVSSMLKKYNLTWEAEVQDKTSQYRVWTSKN-------FSHYKAGAALHNLE
243             NNSKRLHKRVSSMLKKYNLTWEAEVQDKTSQYRVWTSKN-------FSHYKAGAALHNLE
150             ------------------------------------------------------------
242             ------------------------------------------------------------
OsCML32         ------------------------------------------------------------
143             ------------------------------------------------------------
OsCML16         ------------------------------------------------------------
145             ------------------------------------------------------------
146             ------------------------------------------------------------
47              ------------------------------------------------------------
OsCML22         ------------------------------------------------------------
48              ------------------------------------------------------------
63              ------------------------------------------------------------
124             ------------------------------------------------------------
46              ------------------------------------------------------------
126             RLDAMKHLDGVPKHQQRTT------------SLEVLKVFAPLAHAVGAGALSKELEDLSF
147             KLDAMKHLDVLPKHQQRTT------------SLEVLKVFALLAHAVGAGELSLELEDLSF
125             KLDMMRHLDCLPRYLQRIK------------SLEVLKIYAPLAHAVGAGNLSLELEDLSF
OsCPK1          HSMGVFHRDLKPENFLFLS------------KSEDSPLKATDFGLSVFFKPGEHFKDLVG
OsCPK15         HSMGVMHRDLKPENFLFLN------------KREDSPLKATDFGLSVFFKPGEQFRDLVG
OsCPK19         HFMGVMHRDLKPENFLLAT------------KEENAMLKATDFGLSVFIEEGKMYRDIVG
OsCPK2          HSLGVIHRDLKPENFLLLS------------KDEDAPLKATDFGLSVFFKQGEVFKDIVG
OsCPK14         HSMGVIHRDLKPENFLLLS------------KDEHAPLKATDFGLSVFFKEGEVFRDIVG
OsCPK25         HSMGVIHRDLKPENFLLLS------------KGDDAPLKATDFGLSVFFKEGEVFRDIVG
OsCPK26         HSMGVIHRDLKPENFLLLS------------KGDDAPLKATDFGLSVFFKEGEVFRDIVG
OsCPK12         HFMGVIHRDLKPENFLLAS------------ADDDAPLKAIDFGLSVFIEEGKVYKDIVG
OsCPK13.1       HSLGVMHRDLKPENFLLAN------------KDDDLSLKAIDFGLSVFFKPGQTFTDVVG
OsCPK13.2       HSLGVMHRDLKPENFLLAN------------KDDDLSLKAIDFGLSVFFKPGQTFTDVVG
OsCPK5          HSLGVIHRDLKPENFLLAN------------KDDDLSLKAIDFGLSVFFKPGQVFTDVVG
OsCPK6          HSLGVMHRDLKPENFLLKE------------SSSSSSLKAIDFGLSVFFKPGQVFSDVVG
OsCPK7.234      HSLGVMHRDLKPENFLLLD------------KDDDLSIKAIDFGLSVFFKPGQVFTELVG
OsCPK7.1        HSLGVMHRDLKPENFLLLD------------KDDDLSIKAIDFGLSVFFKPGQVFTELVG
OsCPK23         HSHGVMHRDLKPENFLLLD------------ADDEFSVKAIDFGLSVFFRPGQVFREVVG
OsCPK17.12      HSLGVMHRDLKPENFLFVN------------HKEDSPLKTIDFGLSIFFKPGENYSDVVG
OsCPK17.3       ------------------------------------------------------------
OsCPK11         HSLGVMHRDLKPENFLFIH------------QKEDSPLKAIDFGLSIFFKPGETFTDVVG
OsCPK10         HSMGVMHRDLKPENFLFAD------------QTEEAALKTIDFGLSIFFRPGQVFTDVVG
OsCPK27         HSLGVMHRDLKPENFLFVG------------NEEDAPLKTIDFGLSMFFRPGEVFTDVVG
OsCPK24         HSLGVMHRDLKPENFLFAS------------AAEDAPLKATDFGLSMFYKPGDKFSDVVG
OsCPK28         HSLGVMHRDLKPENFLFAS------------TAEDAPLKATDFGLSVFYKPGDKFSDVVG
OsCPK3          HRHGVIHRDLKPENFLFAN------------KKENSPLKAIDFGLSIFFKPGEKFSEIVG
OsCPK16         HRHGVIHRDLKPENFLFAN------------KKENSPLKAIDFGLSIFFKPGEKFSEIVG
OsCPK8          HRHGVMHRDLKPENFLYAN------------KKDSSPLKAIDFGLSVFFRPGERFTEIVG
OsCPK20         HKHGVMHRDLKPENFLFAN------------KKETAALKAIDFGLSVFFTPGERFTEIVG
OsCPK9          HAHGVMHRDLKPENFLYAG------------KAEDAQLKAIDFGLSVFFRPGERFREIVG
OsCPK29         HKNGVMHRDLKPENFLYAN------------ASENSPLKVIDFGLSVCFKPGARFNEIVG
OsCPK21         HSNGVIHRDLKPENFLFAN------------KSEDSPLKVIDFGLSVFFKPGDRFTEVVG
OsCPK22         HENGVMHRDLKPENFLFAN------------KSEDSPLKAIDFGLSVFFKPGERFTQVVG
OsCPK18.1       HLHGLVHRDMKPENFLFKS------------TKEDSSLKATDFGLSDFIRPGKHFRDIVG
OsCPK18.3       HLHGLVHRDMKPENFLFKS------------TKEDSSLKATDFGLSDFIRPGKHFRDIVG
OsCPK18.2       HLHGLVHRDMKPENFLFKS------------TKEDSSLKATDFGLSDFIRPGKHFRDIVG
OsCPK18.4       HLHGLVHRDMKPENFLFKS------------TKEDSSLKATDFGLSDFIRPGKHFRDIVG
OsCPK4          HLHGLVHRDMKPENFLFKS------------TKEDSPLKATDFGLSDFIKPGKKFHDIVG
OsCRK1          HLQGVVHRDLKPENFLFSS------------KDENSAMKVIDFGLSDFVKPDERLNDIVG
OsCRK4          HLQGVVHRDLKPENFLFTS------------KDENSALKVIDFGLSDFVKPDERLNDIVG
OsCRK3          HIQGVVHRDLKPENFLFTS------------KDENSQLKAIDFGLSDFVKPDERLNDIVG
OsCRK2          --------------------------------DENAPMKLIDFGLSDFIRPDERLNDIVG
212             HLQGVVHRDLKPENFLFST------------RDDHSPMKIIDFGLSDFIRPDERLNDIVG
81              AGYPPNPGSGYPYGGAGGY------------GAPPPPYGSSPAPS---------------
82              AGYPPNPGSGYPYGGAGGY------------GAPPPPYGSSPAPS---------------
83              AGYPPNPGSGYPYGGAGGY------------GAPPPPYGSSPAPS---------------
85              ADYN-----RYGYG---GY------------GSTP----SAPPAS---------------
223             ADYN-----RYGYG---GY------------GSTP----SAPPAS---------------
84              ADYN-----RYGYG---GY------------GSTP----SAPPAS---------------
99              HSYFIFLTREWYKKTTWMY------------LIVPVLFYACERTIRKVRENN-YRVSIVK
100             HSYFIFLTREWYKKTTWMY------------LIVPVLFYACERTIRKVRENN-YRVSIVK
98              HSYFIFLTKQWYNRTTWMF------------LAVPVLFYSCERTIRRVRESS-YGVTVIK
101             HGVCLYINRTWWKQTTWMY------------LAIPILLYAGERIFRALRSHGFTTVRIEK
102             HGVCLYINRTWWKQTTWMY------------LAIPILLYAGERIFRALRSHGFTTVRIEK
103             HGTCLYLSRKWYKKTTWMY------------LAVPVVLYVSERILRLFRSH--DAVGIQK
106             HGEWLYLIRIWYKRTTWMY------------LAVPVCLYVGERTLRFFRSGS-YSVRLLK
155             HGECLYLIHVWYRRTTWMY------------LSVPVCLYVGERILRFFRSGS-YSVRLLK
213             HGYYLFLTKDWYKKTTWMY------------LAVPMFLYACERLTRALRSSV-RPVKILK
104             HGYFLFLVRRWYLKTTWMY------------ISVPLMLYVGERMLRALRSNA-YAVKILK
105             HGWFMFLVTKWHQRTTWMY------------IAVPLMLYVGERTLRAFRSKA-YAVKILK
86              AGVAVVG--------TFLS------------KAADYLVEKQEALLFRALHS------HTM
87              MGMAVVA--------LFVS------------KVADYLVEKQEVLFFKALHTNLKGGETKM
94              IGMGLLAGSTICRTSFYLN------------KKSVFNLQQGHAGLMAGSGVSTDKQTSYA
95              IGMGLLAGSTVFLLTLLWGTCVVVGKCDIGPNGVAVDLQNNKGFSLTGTGISTDVQTSYA
50              ------------------------------------------------------------
72              ---------------------------------------------MASSSSSSPSRPLLR
OsCBL8          -----------------------------------------------MTLPQALADEFTA
122             HKASIVHRDLKPENCLFSD------------KDEKSTLKIMDFGLSSVEDFSDPIVALFG
121             EVELLLHGGGAVPDIRTCRDTLDRLPDWSHFDAELGPLERYFGSDGELNVKERLLYLFPM
238             ------------------------------------------------------------
43              -----------------------------------------------------MSHLSLL
228             QRKNIEINNIMFSMSLLEKRWSGIVPGPVQDLACIVTTDGRFIRVDPSATVDQFLEGIIQ
71              ------------------------------------------MEKSPAMHFLLELESQEP
215             ARRG----------------------------AAKRWEARRRRGRRGDGGAGGGGAAGRG
69              ------------------------------------------------------MCPGGR
120             EVSDPFYALGQRRFYQSSFAARDDFSSLTDDRKMRALVHAMLEILFLCGTGNRAVVATIG
128             DKINDMIHMTLCFDEGTGNQIMTGGFLTDKQASYGWMFKLSEWAHFSSYDVGLHSGSTAS
229             ------------------------------------------------------------
231             YAFVASPYPVILTLEDHLTPDLQSKVAKMIKETFGDMLYVSETENMAEFPSPDELKGKII
123             QSELLLNADDLDAMWVCLRENCVIDDATGAEKMNYEDFCHIATVCTEQIGQKCKRFFSPS
141             RGTRDEVDEFIYQLCDVTGDEVLERSDLETILASIRETIFSENKEAGEGSNKRTFEAFIN
142             EINITTKPPDGPTRQSSDGGGVGDGDGDEGHHHGGARDGTEGGGGGGGGRGEEKHKAVSS
219             ------------------------------------------------------------
131             AFSPQPFRVAPYIRVAFLIMNIRELRMCAVTLVGMVGTYLNVLALSLLFLLFASWLAYVT
237             --------------------------------------------------MASKPADVTA
64              -----------------------------------------------MAAASSADMERIF
133             GSQSADILPQIHVNLGIAMEAEGMVLGACEHYREAAILCPSHARALKLLGSALFGVGEYR
68              ------------------------------------------------------------
119             AAGGEPMNDYERQRLARIR-----------------ENEARLQALGIRRLAASPLLHSPA
127             CILFSFGYHWIRRKGKPAPRELAPIVVSNHVSYIEPIYFFYELFPTIVSSDSHDSIPFVG
135             ADSKRLFLKRAFGSEELLYPHLEEVFHGILEKCGGLPLAINTISSLLVDQHAKEEWDRML
240             SDSPLKRLKKAMEDLDEAAKGVENFLTVVDQITRPNLNIPQRHHSISRYRETGRMLTADR
137             ELLKCVLPDKFVAECIIAKLP---------------PSWRGFGTALKHKRQEYSVEGLIA
144             RSSSDNFGEQTAAAAAAAAEDQLIRMIALHGFPSSMVEDEQFIRFVGMLCPDFKMPSRDD
225             GRKSRLNCGKSAVAKAEAHLVRTAVKLYVVEEIPVIPLKIRVMCYFQGNLPLNRMHHPRR
216             NPIPSYTNEDGPKN--------------------------PEALTTQTIFTVNEIEALYE
239             IHMQHKLRKTPEQVVAIAKEMVAYARSLGCPDVEFSPEDAGRSNREFLYHILEEVIKAGA
                                                                            

OsCaM1-1        ------------------MADQLTDDQIAEFKEAFSLFDKDGDGCITTKELGTVMRSLGQ
OsCaM1-2        ------------------MADQLTDDQIAEFKEAFSLFDKDGDGCITTKELGTVMRSLGQ
OsCaM1-3        ------------------MADQLTDDQIAEFKEAFSLFDKDGDGCITTKELGTVMRSLGQ
OsCaM1-2AS      ------------------------------------------------------MRSLGQ
OsCaM2          ------------------MADQLTDEQIAEFKEAFSLFDKDGDGCITTKELGTVMRSLGQ
OsCaM3          ------------------MADQLTDDQIAEFKEAFSLFDKDGDGCITTKELGTVMRSLGQ
OsCML1          ------------------MADQLSEEQIGEFREAFSLFDKDGDGSITTKELGTVMRSLGQ
OsCML1AS        ------------------MADQLSEEQIGEFREAFSLFDKDGDGSITTKELGTVMRSLGQ
OsCML4          -------------------MDHLTKEQIAEFREAFNLFDKDGDGTITSKELGTVMGSLGQ
OsCML5          -------------------MDHLTKEQIAEFREAFNLFDKDGDGTITSKELGTVMGSLGQ
OsCML2          ------------------MEG-LTSEQMVAFQEAFLLFDKNGDGCITLEELAAVTRSLGL
OsCML3          ---------------MAEVEVRVRQEQVAEFRETFAFFDKDGDGCITLEELDTVVRSLGQ
OsCML6          ------------------MESHLNEQQISDFRDAFSLFDKNNDGCISREELATVLTRLGM
OsCML7          -----------------MGGKELSEEQVASMREAFSLFDTDGDGRIAPSELGVLMRSLGG
OsCML8          ------------------MAAKLTQEQVDECREIFDLFDSDEDGRIAAGELVTALRSLGQ
OsCML11         -----------RS-EAAPAPQQLRGSQLKQLRELFRRFDMNGDGSLTQLELAALLRSLGL
OsCML33         GEGKRKGKAPATA-EAVRGRARLRGEQLRQLHEIFLRFDLDGDGSLTKLELAALLRSLGL
OsCML19         -----------QQ-QQQQQEEPLGDDQLGELREIFRSFDRNGDGSLTQLELGSLLRSLGL
OsCML9          -------QTRRER-PRGARPHGLTKQKRQEIKEAFDLFDTDNSGTIDAKELNVAMRALGF
OsCML12         GGGGGGGGDGYRR-EKQVRKKRLTAQKRKEIKEAFDLFDTDGSGTIDPKELNVAMRALGF
OsCML10         ------PPLPQAD-PASGGGSP-APTPEEEMERVFRKFDANGDGRISRSELGALFESLGH
OsCML27         AMNVDWSPRPSDL-AAAAAAKPRPPAAEDETERVFRKFDANGDGRISRAELAALFRSVGH
OsCML15         --------MP-----------------MAELEQVFRRYDANGDGKISAEELASVLRALGA
OsCML18         -----EKKMPQQQ-QVERPTAL--APADAEIERVFTRFDADGDGRISPSELAAVTRAIAP
OsCML14         ------------------MAC----DQQAELRRVFELFDRDGDGRITREELTESLERLGM
OsCML30         KMSPPGAGAGAGS-KKKQQQQ----ADAAELARVFELFDRNGDGRITREELEDSLGKLGI
OsCML24         -------------------------MDSTELRKVFKMFDKNGDGRITKKELGESFKNFGI
OsCML35         RREEEGEEVVVVA-KKRPEEEPRRPDPDADLGIVFSTFDHDGDGFITAAELEESLKRLGI
OsCML31         SVAAVRPSLG-KA-PSPSFRLRNGSLNAVRLRRVFDLFDRNGDGEITVDELAQALDALGL
OsCML34         SVAAAKPSLAKKT-ASASFRLRNGSLNAVRLRRVFDLFDRNGDGEITVDELAQALDALGL
OsCML26         --VAAKPSLS-RK-PSPSFRLRNGSLNALRLRRVFDLFDRNGDGEITLDEMASALDALGL
OsCML29         SAAAARPPASVVQ-PQRQAAHRR-RAETLRLRRVFEMFDRDGDGVITPAELSGALCRLGA
44              TGVGARSFSSSAS-SSAGTSRGRERDRLAELREIFGHFDRDMDGRISGDELREFFASMGD
45              RGGGG-----AAA-AARSSSSGR---RQGELHRIFQHFDRDNDGKISGAELSAFFASMGD
OsCML13         -----------------------MVAATAEFRRVFSAFDRDADGKISAAELRLCMKAALG
OsCML17         -----------------------MVAS-DEFRRVFGSFDQDGDGKISATELRLCVKASLG
OsCML23         -------------------MVVASAASPCESSALFATFDHDGDGRISAAELRLCMKTTLG
OsCML20         -----------------------MASS---ASSVFAAFDKDGDGKVSASELRGCMAAALG
OsCML21         -----------------------MASS---ASSVFAAFDKDGDGKVSASELRGCMAAALG
70              ----------------MEYHIITVSAMPSSASLVFEAFGKDGDDKVSVSELCGDMAATLG
151             -------------------------------------MSNGGNR---------RLATRIK
153             -------------------------------------MAIELVG-YFAMP----------
209             --------------------------------MGWLPLISEPPGPLFQAPEKRENGDRVD
OsCML25         AGGRPSQPQPQAQ-QLSVDFEALSYISS--LVEAFQAFDSDNDG-LVTAPELR--GLLAS
OsCML28         RRSRSRSPPPAVL-DPSQSPLSLEREAEPELIRVFRCFDTDGDG-LISAAEMR------E
211             SRSRSLSPPPPSD-RLDVHPSFWKWETEPERGRVFRCFDTDGDGRHLSAAEIR------E
109             ARSLPSPDTHPDK-KKLFSVHHFFRYAEFEGKRFFEELDRDGDGQVTLEDLEIAMRKRRL
110             ARSLPSPDTHPDK-KKLFSVHDFFRYAEFEGKRFFEELDRDGDGQVTLEDLEVAMRKRRL
111             CGAARKP-AATME-HVLLALHETEAEREARIRAMFGFFDAAGRGHLDHAQIEAGLAALHL
112             CEPARKAGAVTME-HVLLALHETEAEREARIREMFAFFDVDGRGQLDYAQIEAGLAALQI
66              ---ASHGTSLKSF-DSIIMKFPKIDESLRKCKIIFEQFDEDSNGEIDKQELKHCFQKLEI
67              ---AQKGTSVKSF-NSVIMKFPKIDESLRNCRIIFQQFDEDSNGEIDQQELKHCFQKLDI
65              ---KSKKKTFRSV-NSITMGLPRFKEGLRNIRDVFDQYDEDSNGTIDNEELRNCLNKLQV
88              MLFDTNGDGLISF-AEYIFFVTLLSIPESSFNIAFKMFDLDHSGEIDKEEFKKVMALMRS
89              MLFDTNGDRLISF-AEYIFFVTLLSIPESSFSAAFKMFDVDHSGEIDKEEFKKVMALMRS
77              PRNPSLSGAGAGA-PTGGNGAP----QKQQNHHHAAPFDPEIAELERRLEDKEWEREHYR
217             PRNPSLSGAGAGA-PTGGNGAP----QKQQNHHHAAPFDPEIAELERRLEDKEWEREHYR
78              ---------MGGV-PQGGRGLH----QRRR------------------------------
79              GARASPSPRGQIP-FDPVIAGL----ERRRDDREWERLAAAG------LHAPGFEAAPVP
80              GARASPSPRGQIP-FDPVIAGL----ERRRDDREWERLAAAG------LHAPGFEAAPVP
218             GARASPSPRGQIP-FDPVIAGL----ERRRDDREWERLAAAG------LHAPGFEAAPVP
114             VEDAQKIRRNVID-CFEKASLPNISEEEKRKILHFVIIGGGPTGVEFAAEMHDFLVEDLV
115             VEDAQKIRRNVID-CFEKASLPNISEEEKRKILHFVIIGGGPTGVEFAAEMHDFLVEDLV
113             VEDAQKIRKSVLK-CFERASLPNLTEEERKKNLHFVVIGGGPTGVEFAAELHDFVNEDLA
49              --MAIRGIPSSRE------------MTVDDFKNWLKQFDTDNDGRISRGEL---------
152             PAMRCRAIISSPP-P----------MTLEEFKKWFMKFNTNNDGRISGVEL---------
149             AFMRYHRALPQGE------------TTVEEFRAWLSQFDANGDGRIGREEL---------
154             AFRRY-RALPQGE------------VTVEEFRAWLGQFDADGDGRISRDEL---------
51              AIRSMTVATTTR--------SLDGDMTVDEFKEWLRRFDVDRDGRISRDEL---------
148             ACFGFDLSARARG-IGDVYHPFNETAVREKFKEWIRQFDTDGDGRISRDEL---------
57              SVVILDGSTVRGF-VA------DDDAFARSVDARFEALDANGDGVLSRAEL---------
214             SVVILDGSTVRGF-VA------DDDAFARSVDARFEALNTNGDGVLSCAKL---------
58              SVEILDGKTVRSF-VE------DEGAFNSSVDGRFAALDANRDGLLSYTEM---------
224             SVEILDGKTVLSF-VE------DEGAFNSSVDGRFAALDTNRDGLLSYAEM---------
61              SVEILDGKTIRSF-VE------DEGAFNSSVDGRFAALDTNRDGLLSYSEM---------
59              SVEILDGRTVESF-VE------DEGAFNSTVDDRFAALDGDRDGRLSYADM---------
60              SVEIVDGSTVRSF-VD------DEAAFNASVDGRFAALDADRDGVLSYADM---------
62              --------------------------------------------------M---------
136             GEVVVDGSEILQL-VE------NKEAFGKFVEQKFRLLDADGDGRLSVREL---------
220             ----------------------------MFAESKFRELDADGDGRLSVREL---------
107             RRADLNQDGRISG-QEAVAFFQGANLPQQVLAQVWMHADKNKTGFLGRPEF---------
108             RAADLDRDGRISG-QEAVAFFKASALPQPVLAQIWTYADKNRTGFLGREDF---------
116             AVADPDGDGRVTG-ADATKFFAMSGLSRADLKQVWAIADTKRQGFLGFGEF---------
117             AFADSDGDGRITG-PDAIKFFAMSKLPRADLKQVWAIADSKRQGYLGFSEF---------
118             SLADDDGDGRVTG-KDALKFFAMSNLSRPELKQVWAIADSKRQGYLGFSEF---------
233             ------------------------------------------MHKLGRGSR---------
234             --------------------------------------------MLGRGSR---------
52              ----------------------------MGNASSMLTQYDIEEVQEHCNYL---------
53              ----------------------------MGSTSSMLTQYDIEEVQDHCDHA---------
96              N-LQAKGSSKTGG-KKKLKG---SVSFLKASTTTLLHVINESEKTSYVNHI---------
97              N-LQSRVSAKEGG-GGGGGGGKTASSFLKSSTTTLLHNLNQAEKSSYVAHI---------
90              R-LQLEAPVIVVG-CKLDLRG-EEQGTLDAVMAPIMVAFREIETCIECSAL---------
91              R-LQLKAPVIVVG-CKLDLRD-EQQVSLEQVMAPIMQTFREIETCIECSAL---------
210             RLLQSKVPVILAG-CKVDLSDKQQQAGLENVLDFIMCTFREVEIYLECSAL---------
92              PAG--SAPPLSP-----------RSTSGSPRVMRRGSGAGPSSLGSPLK-V---------
93              MQGGAAVPPLSP-----------RSPRLSRRPSGVGTGGQSNRSASPLRPA---------
73              FFDRNKDGIITPS-ETIEGVVAIGCDFAFARDLAASVHAGLGPKTSPKDA----------
222             FFDRNKDGIITPS-ETIEGVVAIGCDFAFARDLAASVHAGLGPKTSPKDA----------
221             FFDRNKDGIITPS-ETIEGIVAIGCDYAFARDFAAPVHAGLGPKTSPKDA----------
74              FFDSNHDGIISFS-ETYEGFRALGFGVVTSRFSATVINGALGTKTRPENA----------
76              FFDKDGDGIVSLS-ETYDGLRALGLGSGLSSLSAAFINGVLSPKTRPDNG----------
235             FFDRNKDGIIYPS-ETYQGFRAIGAGVVLSAVGAVFINGGLGPKTIPENTK---------
236             -------------------FRAIGAGVVLSAVGAVFINGGLGPKTIPENTK---------
75              FFDLDGDGIVYPW-ETYGGLRELGFNVIVSFFLAIAINVGLSYPTLPSWI----------
230             FFDRDDNGIIYPW-ETYEGCRALGFNMIMSFLIALVVNVSMSYPTLPGWL----------
132             PEVANRSRIKEWL-EKHKTLQTALLIMVMIGTCMVIGDGVLTPAISVFSAV---------
227             SERTDKSCIKVWL-EKHKKLHTALLIMVLIGTCMVIGDGVLTPAISVFSAV---------
OsCBL2          -FSVSEVEALYEL-FKKISSAVIDDGLINKEEFQLALFKTSKKESLFADR----------
OsCBL3          -FSVSEVEALYEL-FKKISSAVIDDGLINKEEFQLALFKTNKKESLFADR----------
OsCBL6.1        -FNVNEIEALYEL-FKKISSAVVDDGLINKEEFQLALFKTNRKDSMFADR----------
OsCBL6.2        -FNVNEIEALYEL-FKKISSAVVDDGLINKEEFQLALFKTNRKDSMFADR----------
OsCBL1          -FSVSEVEALFEL-FKSISGSVIDDGLINKEEFQLALFKNKRKENLFANR----------
OsCBL4          -FTVNEVEALREL-YNKMSYSIIKDGLIHKEEFQLALFRNSRKANLFADR----------
OsCBL5          -FTVNEVEALYDL-FRKLSNSIIKDGLIHKEEFHLALFRN-KKTNLFVDR----------
OsCBL7          -VSVSEVEALYEL-FKKISHSIFKDGLIHKEEFQLALFRNSNKKNLFADRVEQFQMCERL
OsCBL12         --NLSEVEALFEL-FKKISHSIFRDGLIHKEEFQLALFRNSNKKNLFANR--NLFLCENA
OsCBL9.1        CFSVNEVEALFEL-YKKISCSIIDDGLIHKEELQLALFKTPSGQNLFLDR----------
OsCBL9.23       CFSVNEVEALFEL-YKKISCSIIDDGLIHKEELQLALFKTPSGQNLFLDR----------
OsCBL10         CFSVNEVEALYEL-YKKISCSIVDDGLIHKEELQLALFRTPAGKNLFLDR----------
OsCBL11         LAGERRRDDANGG-HQRVEG----DAANSPEEFNLRVFGPEKGGTMFTDQ----------
55              --QQQQMMQEGFE-DYLPVMAERLGEE------GLMQELASGFRLLMDPASG--------
56              --GTG----VQFE-DFLPSMARKLGVE------GLIEELCKGFELLMDPGAG--------
54              EASAGGGGGEEYE-DLMPVMAGRLGAE------GLLSELRAGFRLLADPARG--------
129             ALKRKLKARMEYA-RFLQDTAKEMAKEVQTSRSGEMKQTAEDLDEFLNKVRKGGHVSNEE
130             ALKRKLKARMEYA-KFLQDTAKEMAKEVQTSRSGEIKQTAEDLDEFLNKVRRGEHVSNDE
138             LLFNDFGDRVAQL-LHVESAMPFWQNR-SSSCIQQQSLIVN-THLLFPHDHSLSIVRLKQ
140             --------------------MPFWQNR-SSSCIQQQSLIVN-THLLFPHDHSLSIVRLKQ
139             LLFNDFGDRVAQL-LHVESAMPFWQNR-SSSCIQQQSLIVN-THLLFPHDHSLSIVRLKQ
232             SKSEEPMDAEDWL-RAIEKKLTLVRTS-EQEKVTFATHQLEGPANEWWEAYQASIEDPTH
241             SKTEEPMDAEDWL-RAIEKKLALVRTD-EQEKVTFETHRLEGLANEWWEAYQASIDDPAH
226             SQTVEPVEADDWL-KDVDRKLNLVQCT-PVEKTLYASHQLRGHAADWWENYCNAHPEPTN
134             ALPDDHEKCSDLW-SLVPSKGSESPIS-RVDLFVDNNKLLLEEECHNKPAGHPLQSNHEA
243             ALPDDHEKCSDLW-SLVPSKGSESPIS-RVDLFVDNNKLLLEEECHNKPAGHPLQSNHEA
150             ------------------------------------------------------------
242             ------------------------------------------------------------
OsCML32         ------------------------------------------------------------
143             ------------------------------------------------------------
OsCML16         -----------------------------MTKVFLPLFQP--------------------
145             -----------------------------MWQQLVASIDRG-LVLSVSSLLI---ISRGV
146             ----------------------------------MASIDRG-LAVSVSSLLI---ISRGV
47              ------------------------------MSQFVATFEYCSLAVSVSSLLIRFVLHPLV
OsCML22         -------------------------------------MDHNILIPLVSSLMM--------
48              -------------------------------------MEAAYSAPSTSSTYS--------
63              ------------------------------MMKLAHLFGSSSSSSSS----SSKKRRKKR
124             ------------------------------MMKLAHLFGSSSSSSSSKK--ENKVSSKKR
46              ------------------------------MKLSIQSFARKLSLPSPKRTWSSGGGSSKR
126             WRLYPQAYAQVDQ-WLSGQEDDCKRVLATCKDDLLQALAADDELRHTVAGFDVKGRYKSR
147             QRLYPQAYAHIDQ-WLSSQEDDCKRVIAASKEELLRALTADDELRCTVTGVDVMGRYKSR
125             RYLFPHSYDHIDQ-WLRSQETENKLLIDSYKEQLLQALKDDDELSQIVQDISIQGRYKSR
OsCPK1          SAYYVAPEVLKRN-YGAEADIWSAGVILYILLSGVPPFWAESEDGIFDAVLRGHIDFSSE
OsCPK15         SAYYVAPEVLKRL-YGAEADIWSAGVILYILLSGVPPFWAENEDGIFDAVLQGHIDFSSE
OsCPK19         SAYYVAPEVLRRN-YGKEIDVWSAGVILYILLSGVPPFWAETEKGIFDAILQGEIDFESQ
OsCPK2          SAYYIAPEVLKRS-YGPEADIWSVGVILYILLCGVPPFWAESEHGIFNSILRGQVDFTSD
OsCPK14         SAYYIAPEVLKRS-YGPEADIWSIGVMLYILLCGVPPFWAESEHGIFNSILRGHVDFSSE
OsCPK25         SAYYIAPEVLKRK-YGPEADIWSIGVMLYIFLAGVPPFWAESENAIFTAILRGQIDLASE
OsCPK26         SAYYIAPEVLKRK-YGPEADIWSIGVMLYIFLAGVPPFWAESENAIFAAILRGQIDLASE
OsCPK12         SAYYVAPEVLQRN-YGKEADIWSAGVILYILLCGTPPFWAETEKGIFDAILVNQVDFSTS
OsCPK13.1       SPYYVAPEVLLKH-YGPEADVWTAGVILYILLSGVPPFWAETQQGIFDAVLKGFIDFDSD
OsCPK13.2       SPYYVAPEVLLKH-YGPEADVWTAGVILYILLSGVPPFWAETQQGIFDAVLKGFIDFDSD
OsCPK5          SPYYVAPEVLRKC-YGPEADVWTAGVILYILLSGVPPFWAETQQGIFDAVLKGVIDFDSD
OsCPK6          SPYYVAPEVLCKH-YGPEADVWTAGVIVYILLSGVPPFWAETQQGIFDAVLRGSLDFDSD
OsCPK7.234      SPYYVAPEVLHKR-YGPESDVWSAGVILYVLLSGVPPFWAETQQGIFDAVLKGHIDFQSD
OsCPK7.1        SPYYVAPEVLHKR-YGPESDVWSAGVILYVLLSGVPPFWAETQQGIFDAVLKGHIDFQSD
OsCPK23         SPYYIAPEVLEKR-YGPEADIWTAGVILYVLLTGVPPFWADTQSGIYEKVLDGRIDFKSN
OsCPK17.12      SPYYVAPEVLMKH-YGREVDVWSAGVIIYILLSGVPPFWDESEQGIFEKVLKGDLDFSSD
OsCPK17.3       ------------------------------------------------------------
OsCPK11         SPYYVAPEVLMKH-YGREVDVWSAGVIIYILLSGVPPFWDESEQGIFEQVLKGDLDFSSE
OsCPK10         SPYYVAPEVLKKK-YGQEADVWSAGVIIYILLCGVPPFWAENEQGIFEEVLHGRLDFQSE
OsCPK27         SPYYVAPEVLKKS-YGQEADVWSAGVIIYILLCGVPPFWAETEQGIFEQVLHGTLDFESD
OsCPK24         SPYYVAPEVLQKC-YGPESDVWSAGVILYILLCGVPPFWAETEAGIFRQILRGKLDFESE
OsCPK28         SPYYVAPEVLQKI-YGPEADVWSAGVILYILLCGVPPFWAETESGIFRQILRGKLDLESD
OsCPK3          SPYYMAPEVLKRN-YGPEIDIWSAGVILYILLCGVPPFWAETEQGVAQAILRGNIDFKRE
OsCPK16         SPYYMAPEVLKRN-YGPEIDIWSAGVILYILLCGVPPFWAETEQGVAQAILRGNIDFKRE
OsCPK8          SPYYMAPEVLKRH-YGPEVDVWSAGVILYILLCGVPPFWAETEQGVAQAIIRSVVDFKRE
OsCPK20         SPYYMAPEVLKRN-YGPEVDVWSAGVILYILLCGVPPFWAETEQGVAQAIIRSVIDFKRD
OsCPK9          SPYYMAPEVLRRD-YGPEVDIWSAGVILYILLCGVPPFWAETEQGVARAILRGAADFDRE
OsCPK29         SPYYMAPEVLKRN-YGQEIDIWSAGVILYILLCGVPPFWAETDEGIAQAIIRSHIDFQRE
OsCPK21         SAYYMAPEVLRRS-YGPEVDVWSAGVILYILLCGVPPFWGDNDEKIAQAILRGAIDFNRE
OsCPK22         STYYMAPEVLNRS-YGPEADVWSAGVILYILLCGVPPFWGDNDEKTVTAILQGGINFQRE
OsCPK18.1       SAYYVAPEVLKRK-SGPESDVWSIGVITYILLCGRRPFWDKTEDGIFKEVLKNKPDFRRK
OsCPK18.3       SAYYVAPEVLKRK-SGPESDVWSIGVITYILLCGRRPFWDKTEDGIFKEVLKNKPDFRRK
OsCPK18.2       SAYYVAPEVLKRK-SGPESDVWSIGVITYILLCGRRPFWDKTEDGIFKEVLKNKPDFRRK
OsCPK18.4       SAYYVAPEVLKRK-SGPESDVWSIGVITYILLCGRRPFWDKTEDGIFKEVLKNKPDFRRK
OsCPK4          SAYYVAPEVLKRR-SGPESDVWSIGVITYILLCGRRPFWNKTEDGIFREVLRNKPDFRKK
OsCRK1          SAYYVAPEVLHRS-YGTEADMWSIGVIVYILLCGSRPFWARTESGIFRAVLKADPSFEEA
OsCRK4          SAYYVAPEVLHRS-YGTEADMWSIGVIAYILLCGSRPFWARTESGIFRAVLKAEPSFDEA
OsCRK3          SAYYVAPEVLHRC-YSTEADVWSIGVIAYILLCGSRPFWARTESGIFRSVLKADPSYNEA
OsCRK2          SAYYVAPEVLHRS-YSMEADIWSIGVITYILLCGSRPFWARTESGIFRSVLRADPNFDDS
212             SAYYVAPEVLHRS-YSTEADMWSIGVITYILLCGSRPFWARTESGIFRSVLRADPNFDDA
81              APPYGAKPPKEGK-TSSSSAPYYGGGGGYGAPPSTQPYGSGG------------------
82              APPYGAKPPKEGK-TSSSSAPYYGGGGGYGAPPSTQPYGSGG------------------
83              APPYGEKPPKEGK-TSSSSAPYYGGGGGYGAPPSTQPYGSGGGYGAPPS-----------
85              SYGYTTTPSAPPA-SSSSSYGYGHGGGGY--PSSTYP-----------------------
223             SYGYTTTPSAPPA-SSSSSYGYGHGGGGY--PSSTYP-----------------------
84              SYGYTTTPSAPPA-SSSSSYGYGHGGGGY--PSSTYP-----------------------
99              AAIYPGNVLSLHM-KKPPGFKYKSGMYLFVKCPDVSPFEWHPFSITSAPGDDYLSVHIRT
100             AAIYPGNVLSLHM-KKPPGFKYKSGMYLFVKCPDVSPFEWHPFSITSAPGDDYLSVHIRT
98              AAIYPGNVLSIHM-NKPSSFKYKSGMYMFVKCPDVSPFEWHPFSITSAPGDDYLSVHIRT
101             VAIYPGNVIAIHM-TKPHGFKYKSGQYIYVNCGEVSPFEWHPFTITSAPDDSYLSMHIRC
102             VAIYPGNVIAIHM-TKPHGFKYKSGQYIYVNCG---------------------------
103             VAVYPGNVLALYM-SKPPGFRYRSGQYIFIKCTAVSPYEWHPFSITSAPGDDYLSVHIRT
106             VAIYPGNVLTLQM-SKPPTFRYKSGQYMFVQCPAVSPFEWHPFSITSAPGDDYLSIHVRQ
155             VAIYPGNVLTLQM-SKPPTFRYKSGQYMFVQCPAVSPFEWHPFSITSAPGDDYLSIHVRQ
213             VAVYPGNVLSLHF-SKPQGFKYKSGQYIFVNCAAVSPFQWHPFSITSAPQDDYVSVHIRT
104             VCLLPGNVLTITM-SKPYGFRYRSGQYIFLQCPTISPFEWHPFSITSAPGDDYLSVHIRT
105             VCLLPGNVLTITM-SKPYGFRYRSGQYIFLQCPTISPFEWHPFSITSAPGDDYISVHIQT
86              VRAMEMNKVRYKL-YTAGLLLVAAVASGTVVLWKVEGMRAVDAFYCVCATVT--------
87              LRAIETNRIKYKF-YTNALLLVLSIISGTVFLWKVEKLSLVDSFYCVCATIT--------
94              ARIMAISILPFII-VQIPKIFKLHSGHQITVLIGLIVAALLLLSYCLYQVFQPWIQRRRL
95              ARIMGISVIPFII-AQFPKMLKTHHGQRLAVLLALIVSFSLVLAYCLYQVFQPWIQKRKL
50              -MGKTEHKKKQQQ-HGGDEAAAAAKERLDRFKAWLMHFDGDGDEHISRRELR--------
72              RVLSFREPLLLIP-YIVGFLAAASSGFFYSYSSFLHSFARSLVPAAAAGAVVK-------
OsCBL8          TATTARPDDMMLV-NRMQRLVHARAGTDIQEEFQLALFRNSNKKNLFADR----------
122             SIDYVSPEALSRQEVSAASDMWSVGVILYILLSGCPPFHAATNREKQQRILQGEFSFQDH
121             LDRAPKDGGVSCGELEAWLRRQAADRLDAVARRELKRHDKDGDGVVTLREYLAVDHDQHI
238             -MRRSSKKSSSSAAAATAGTTRGVSKEIERIDQLFYTYADSSSGMIDPEGIETLCSHLEV
43              TFKYNLEKLKSKAAGRPTGRLLSGGDRQFSDLTRIYKPDDDEMKKVFNKIAG--------
228             CSPFQVAVKLLSLLHVYNGSTNTPISLLKCYAQRAIGIIMDNGNDLLNTKSEGKSFSARN
71              VCLLILFTMFTWFISKVQMILPSSCQHCNYAVTKVTSTPVLADRKISKNLSKHKDDGIEM
215             EDGGAGGGGESVCGEEAMGATAVEARRRCAAKRRWGRRRWRRGEEVGGAEAKRTARRGAA
69              YAGLDVPACAAAGDLRPAFDVLDADRDGRISREDLKSFYASGAATSERFDDE--------
120             SVNEAKTAAVLEGLSVDSAMDLQKVLRISTFTSRKDAFNSLIANISLFESRLGAMLFLIS
128             HILVFDRRTKRLVEEVIDGKIVLSMRALYQSKVGLTLIDTGVKDLLKNLSEKQGKKMSSP
229             --MYGQASASPFPGVFGNTNSSRHAFASVSLDDDFKHMESNTQDASGDDIVD--------
231             VSTKPPKEYLQTKNDADADEAGVWGEEITDDKVAATAMTTEEKCAAAEEAVAAAAVDEEM
123             NFMKFEKDDSGRIAILPFYLYVMRTVSLTQARIDMSELDEDSDGFLQPHEMEAYIRGLIP
141             SAVFSKDAEGVARKSMSLSDFRSWCILIPSLRKFLGSLLMPPDSGRPGFQVPALHYLENI
142             LASKSRGLIGSQCLLINEKVFPLRHRIISYLRFLLNRLRDTSDEQVINRSNDAWNLYHRL
219             -----------------------------MEHTIVEEFKKAAKQGAFPPVYP--------
131             FEDTPQGKTVFSSYGTTLYQMFILFTTSNNPDVWVPAYKSSRWSSLFFIVYVLLGVYFLT
237             TGGGGVAVVRDNNNNAGGGEAEVYRSELTPLQKHVAFFDRNKDGIIYPSET---------
64              KRFDTNGDGKISLSELTDALRTLGSTSADEVQRMMAEIDTDGDGFIDFNEFISFCN----
133             AAEKALEEAIFLKPDYADAHCDLGSALHAIGDDDRAVQEFQKAIDLKPGHVDALYNLGGL
68              -----MGQAWASLQDKLQGRQWKEKQVRKITDKVFDRLTEDTKKREQEALT---------
119             SSAGGKGKRKSRAADADEEYLPSDGGEDDDEEESSSTSDQDGEEEEDAEASSRSRKKGKK
127             TIIRAMQVIYVDRFSPASRKSAVNEIKRKAACNSFPRVLLFPEGTTTNGRFLISFQHGAF
135             TAIGSALAKNPDVENMTKILSLSYLDLPHHLRTCLLYLSVFPEDYVIDKQQLINRWIAEE
240             VFGRENEKERIVGWLTSTSSEENEVVMNNNPVPIMSIVGHGGIGKTTLAQLIAKENRIKE
137             SLDVEEKAREKDAASKGDGGQSTANVVHKAQNKSKGKYKAQQTTNFKKKKNNNNPNQDER
144             VEERCDALFDQETCSLKDAIARTPGLLSNIKPIPYRACEAEKKDSEWINASRKDDSDDED
225             LIEAEQGKGTKLARGCCSTSSDFAQKLLLDLRRRRERLGFNSPAPPQSTSSSNAAALLRC
216             LFKRIDGAIIEYGKINKALSPHHEEKLQRKIKSSEAPAPLPQAAQLGYKPNVFSFWILFL
239             TTLNIPDTVGYTLPYEFGKLIADIKANTPGIENAIISTHCQNDLGLATANTLAGAHAGAR
                                                                            

OsCaM1-1        NP--------------------------------------------------TEAELQDM
OsCaM1-2        NP--------------------------------------------------TEAELQDM
OsCaM1-3        NP--------------------------------------------------TEAELQDM
OsCaM1-2AS      NP--------------------------------------------------TEAELQDM
OsCaM2          NP--------------------------------------------------TEAELQDM
OsCaM3          NP--------------------------------------------------TEAELQDM
OsCML1          NP--------------------------------------------------TEAELQDM
OsCML1AS        NP--------------------------------------------------TEAELQDM
OsCML4          SP--------------------------------------------------TEAELKKM
OsCML5          SP--------------------------------------------------TEAELKKM
OsCML2          EP--------------------------------------------------TDQELNDM
OsCML3          TP--------------------------------------------------TREELAEM
OsCML6          AP--------------------------------------------------SQEDLQDM
OsCML7          NP--------------------------------------------------TQAQLRDI
OsCML8          NV--------------------------------------------------DEAEARRF
OsCML11         RP--------------------------------------------------TGDEVHAL
OsCML33         RPA-------------------------------------------------AGDEIHAL
OsCML19         KP--------------------------------------------------STDELDSL
OsCML9          EM--------------------------------------------------TEEQINQM
OsCML12         EM--------------------------------------------------TPEQIHQM
OsCML10         A----AT----------------------------------------------DDELARM
OsCML27         A----VT----------------------------------------------DDEVARM
OsCML15         P----LG----------------------------------------------PGEVRRM
OsCML18         PPSESAG----------------------------------------------GREVAAM
OsCML14         PVH--------------------------------------------------REELAAT
OsCML30         PVP--------------------------------------------------ADELAAV
OsCML24         FIP--------------------------------------------------DDELDAT
OsCML35         AVSS-------------------------------------------------AAEAAAL
OsCML31         EADR--------------------------------------------------AGLAAT
OsCML34         VADR--------------------------------------------------DGLAAT
OsCML26         GADR--------------------------------------------------AGLEAT
OsCML29         RGEAPPA----------------------------------------------AAALDAV
44              DSGAAAAA-------------------------------------------AAAMGLDGA
45              EMPAPSP-----------------------------------------------------
OsCML13         EDM-------------------------------------------------SAEEAEAL
OsCML17         EDM-------------------------------------------------PDEEVQAL
OsCML23         EEV-------------------------------------------------SDEEAGQL
OsCML20         EEV-------------------------------------------------SEEEAAAI
OsCML21         EEV-------------------------------------------------SEEEAAAI
70              EDM-------------------------------------------------PEEEEAAI
151             S-----------------------------------------------------------
153             ---C----------------------------------------------------VTSM
209             WVFCNA-----------------------------------------------VRHVDDW
OsCML25         LGLDKP-----------------------------------------------EHEVRDM
OsCML28         FYGCSV-----------------------------------------------DEAEEMV
211             FYGCG-------------------------------------------------KAKETV
109             P----------------------------------------------------RRYARDF
110             P----------------------------------------------------RRYARDF
111             PPPPPPEE-------------------------------------------GGGGYAREL
112             P--------------------------------------------------AECKYAREL
66              S--------------------------------------------------FTEEEINDL
67              S--------------------------------------------------FTDEEIKDL
65              Q--------------------------------------------------MSEEEIDNI
88              YHRQGAAHRDGLRFGLKVGQSVENGGLVEYFFGKDGNEQLRYDKFSNFLKQLHDEIVRLE
89              YNRQGANHRDGLRTGLKVGQPVENGGVVEYFFGNDGNEPLHYDKFTNFLKGLHDEIIRLE
77              ILHGDGGGGEADEHMREWEEFL-----------------------------REDEDFIND
217             ILHGDGGGGEADEHMREWEEFL-----------------------------REDEDFIND
78              ------------------------------------------------------------
79              EDYIDGGGGFGAD---------------------------------------PDEDYIND
80              EDYIDGGGGFGAD---------------------------------------PDEDYIND
218             EDYIDGGGGFGAD---------------------------------------PDEDYIND
114             KLYPAIQDFVKITIIQSGEHIL-----------------------------NMFDQRIAT
115             KLYPAIQDFVKITIIQSGEHIL-----------------------------NMFDQRIAT
113             KLYPDVKKYANISVIEAGDHIL-----------------------------TMFDKRITQ
49              ---------------------------------------------------------REA
152             ---------------------------------------------------------REA
149             ---------------------------------------------------------ERA
154             ---------------------------------------------------------QRA
51              ---------------------------------------------------------RRA
148             ---------------------------------------------------------RRA
57              ---------------------------------------------------------RRA
214             ---------------------------------------------------------RRA
58              ---------------------------------------------------------AGE
224             ---------------------------------------------------------ANE
61              ---------------------------------------------------------AKE
59              ---------------------------------------------------------AGE
60              ---------------------------------------------------------SGE
62              ---------------------------------------------------------ANE
136             ---------------------------------------------------------QPA
220             ---------------------------------------------------------QPA
107             ---------------------------------------------------------FNA
108             ---------------------------------------------------------YNA
116             ---------------------------------------------------------VAA
117             ---------------------------------------------------------VTA
118             ---------------------------------------------------------MTA
233             ---------------------------------------------------------DKV
234             ---------------------------------------------------------DKV
52              ----------------------------------------------------------FS
53              ----------------------------------------------------------FS
96              ----------------------------------------------------------NN
97              ----------------------------------------------------------NT
90              ----------------------------------------------------------RQ
91              ----------------------------------------------------------RQ
210             ----------------------------------------------------------HR
92              ----------------------------------------------------------VS
93              ----------------------------------------------------------TA
73              ----------------------------------------------------------PL
222             ----------------------------------------------------------PL
221             ----------------------------------------------------------PL
74              ----------------------------------------------------------TA
76              ----------------------------------------------------------TA
235             ----------------------------------------------------------TG
236             ----------------------------------------------------------TG
75              ----------------------------------------------------------PS
230             ----------------------------------------------------------PS
132             ----------------------------------------------------------SG
227             ----------------------------------------------------------SG
OsCBL2          -----------------------------------------------------------V
OsCBL3          -----------------------------------------------------------V
OsCBL6.1        -----------------------------------------------------------V
OsCBL6.2        -----------------------------------------------------------V
OsCBL1          -----------------------------------------------------------I
OsCBL4          -----------------------------------------------------------V
OsCBL5          -----------------------------------------------------------V
OsCBL7          TESSHF---------------------------------------------------KQI
OsCBL12         DSVSPQ---------------------------------------------------VQI
OsCBL9.1        -----------------------------------------------------------V
OsCBL9.23       -----------------------------------------------------------V
OsCBL10         -----------------------------------------------------------V
OsCBL11         -----------------------------------------------------------V
55              ------------------------------------------------------------
56              ------------------------------------------------------------
54              ------------------------------------------------------------
129             ILSF--------------------------------------------------AKLFND
130             ILNF--------------------------------------------------AKLFND
138             VYKI--------------------------------------------------LQYIEA
140             VYKI--------------------------------------------------LQYIEA
139             VYKI--------------------------------------------------LQYIEA
232             IITW--------------------------------------------------MEFTTA
241             IITW--------------------------------------------------KEFRTA
226             -IAW--------------------------------------------------DEFATA
134             CVGV--------------------------------------------------SQIVEQ
243             CVGV--------------------------------------------------SQIVEQ
150             ------------------------------------------------------------
242             ------------------------------------------------------------
OsCML32         ------------------------------------------------------------
143             ------------------------------------------------------------
OsCML16         ---------------LNFLLCDKHNTHSTCPSEHSET-----------------------
145             R-----AVSRALVR-LALLLVHVVDEDDDYRYCAAD--AGDDGVVQPPR--LRCCERCA-
146             R-----AVSRALVR-LALLLVHVVDEDDDYRYCAAA--AAGDAVVQPPR--LRCCERCAD
47              RDAIILVMSRAGASSLSCALLGLLAHDDSALFAADDRCAGAVAVVEPPPPLRRECELCAR
OsCML22         -------------LVLGPLIIDVIS-----------------------------------
48              -------FHFSMAQAVLTISLNVIAIGLSALVKSSSS-----------------------
63              RSGAKSCSFGSTTSSSSSSLAASSSDDSAATTPRSVL-----------------------
124             RSGAKSCSFGSTTSSSS--LAASSSDDSAATTPRSVL-----------------------
46              DGGMSKNGSGVKRAISR---SEASSFASASSESESSS-----------------------
126             FSAMKKLVKDGRRPEDVHDILGMRVILDHRAGAGDG------HRACIRTHEVIKGMWKDV
147             FSTMKKLVKDGRRPEDVNDILGMRVILDPRPGGGGGGDGDGGDRACLRTHEVIKAMWKDV
125             FSTMKKLVKDGRKPEEVNDILALRVILEPRCDGSSLDWG---PRACHRTHEIIQAMWKEV
OsCPK1          PWPSISNGAKDLVKKMLRQDPKERLTSAEILNHPWIREDGEAPDKPLDITVISRMKQFRA
OsCPK15         PWPSISSGAKDLVKRMLRQDPKERLTAAEILNHPWIREDGEAPDKPLDITVISRMKQFRA
OsCPK19         PWPSISESAKDLVRKMLTQDPKKRITSAQVLQHPWLR-DGEASDKPIDSAVLSRMKQFRA
OsCPK2          PWPRISASAKDLVRKMLNSDPKKRISAYEVLNHPWIKEDGEAPDTPLDNAVMNRLKQFRA
OsCPK14         PWSRISHGAKDLVRRMLHSDPKQRISAYDVLNHPWIKEDGEAPDTPLDNAVLGRLKQFRA
OsCPK25         PWPKISSGAKDLVRKMLNINPKERLTAFQVLNHPWIKEDGDAPDVPLDNVVLNRLKQFRA
OsCPK26         PWPKISSGAKDLVRKMLNINPKERLTAFQVLNHPWIKEDGDAPDVPLDNVVLNRLKQFRA
OsCPK12         PWPSISESAKDLIRQMLHRDPQKRITASQALEHRWLK-EGGASDRPIDSAVLSRMKQFKA
OsCPK13.1       PWPVISESAKDLITKMLNPRPKERLTAHEVLCHPWIRDHGVAPDRPLDPAVLSRIKQFSA
OsCPK13.2       PWPVISESAKDLITKMLNPRPKERLTAHEVLCHPWIRDHGVAPDRPLDPAVLSRIKQFSA
OsCPK5          PWPVISDSAKDLIRRMLNPRPKERLTAHEVLCHPWICDHGVAPDRPLDPAVLSRIKQFSA
OsCPK6          PWPTISDSAKDLIRRMLRSPPRERLTAHQVLCHPWVCDDGVAPDRPLAPAVLSRLKQFSA
OsCPK7.234      PWPKISDSAKDLIRKMLSHCPSERLKAHEVLRHPWICENGVATDQALDPSVISRLKQFSA
OsCPK7.1        PWPKISDSAKDLIRKMLSHCPSERLKAHEVLRHPWICENGVATDQALDPSVISRLKQFSA
OsCPK23         RWPRISDSAKDLIKKMLCPYPSERLKAHEVLKHPWICDNGVATNRALDPSVLPRLKQFSA
OsCPK17.12      PWPAISDSAKDLVRKMLNRDPRKRLTAHEALCHPWVCVDGVAPDKPLDSAVLTRLKQFSA
OsCPK17.3       ---------------MLAG-------------HPWVCVDGVAPDKPLDSAVLTRLKQFSA
OsCPK11         PWPNISESAKDLVRKMLIRDPKKRLTAHEALCHPWVCVDGVAPDKPLDSAVLSRLKQFSA
OsCPK10         PWPSISEGAKDLVRRMLVRDPKKRLTAHEVLRHPWVQVGGLAPDKPLDSAVLSRMKQFSA
OsCPK27         PWPNVSDGAKDLLRKVLVRDPKKRLTAHEVLCHPWLQMSGSAPDKPLDSAVLSRLRQFSA
OsCPK24         PWPSISDSAKDLVRNMLCRDPTKRLTAHEVLCHPWIVDDAVAPDKPIDSAVLSRLKHFSA
OsCPK28         PWPSISDSAKDLVRNMLIRDPTKRFTAHEVLCHPWIVDDAVAPDKPIDSAVLSRLKHFSA
OsCPK3          PWPNVSENAKDLVRRMLEPDPKLRLTAKQVLEHPWLQNAKKAPNVPLGDIVKSRLKQFSR
OsCPK16         PWPNVSDNAKDLVRQMLQPDPKLRLTAKQVLEHTWLQNAKKAPNVPLGDIVKSRLKQFSR
OsCPK8          PWPRVSEPAKDLVKRMLDPNPMTRLTAEQVLEHPWLHDSKKMPDIPLGDAVRARLQQFAA
OsCPK20         PWPRVSDNAKDLVKGMLNPDPRRRLNAQQVLDHPWLQNIKKAPNVNLGETVKARLQQFSV
OsCPK9          PWPRISRAAKSLVRQMLDVDPRRRPTAQQVLDHPWLHHAARAPNVPLGDVVRARLKQFSL
OsCPK29         PWPKVSDNAKDLVRRMLDPNPYTRLTAQQVLEHPWIQNASAAPNIPLGEAVRSRLKQFTV
OsCPK21         PLPRVSANAKDLVRRMLDPNPSTRLTAKQVLEHPWLKNADTAPNVSLGDAVRARLQQFSA
OsCPK22         PWPKVSPHAKDLVSKMLDPDPSTRLTAKEVLEHPWLKNADRAPNVSLGEIVRSRLMQFSA
OsCPK18.1       PWPNITPCAKDFVQKLLVKDPRARLTAAQALSHEWVREGGQASDIPLDISVLHNMRQFVK
OsCPK18.3       PWPNITPCAKDFVQKLLVKDPRARLTAAQALSHEWVREGGQASDIPLDISVLHNMRQFVK
OsCPK18.2       PWPNITPCAKDFVQKLLVKDPRARLTAAQALSHEWVREGGQASDIPLDISVLHNMRQFVK
OsCPK18.4       PWPNITPCAKDFVQKLLVKDPRARLTAAQALSHEWVREGGQASDIPLDISVLHNMRQFVK
OsCPK4          PWPGISSGAKDFVKKLLVKNPRARLTAAQALSHPWVREGGEASEIPVDISVLSNMRQFVK
OsCRK1          PWPTLSAEAKDFVRRLLNKDYRKRMTAAQALCHPWIRGT-EEVKLPLDMIIYRLMRAYIS
OsCRK4          PWPTLTAEAKDFVKRLLNKDYRKRMTAAQALSHPWIRNS-QQVKIPLDMIIYKLMRAYIS
OsCRK3          PWPSLTLEAMDFVKRLLCKDPRRRMTAAQALSHPWIRNY-NDIKLPLDILIFRLIKAYIR
OsCRK2          PWPTVSAEAKDFVKRFLNKDYRKRMTAVQALTHPWLRD--EQRQIPLDILIFRLIKQYLR
212             PWSSISPEAKDFVKRLLNKDYRKRMTAAQALSHPWLRD--ECRPIPLDMLVFKLIKAYLR
81              -------------GYGAPPSSQPYGAPY----------------GAPPPSSAPYGAPGGY
82              -------------GYGAPPSSQPYGAPY----------------GAPPPSSAPYGAPGGY
83              ----TQRPQSYGGGYGAPPSSQPYGAPY----------------GAPPPSSAPYGAPGGY
85              -----------------PP---------------------------PPSSSQAY--PMGM
223             -----------------PP---------------------------PPSSSQAY--PMGM
84              -----------------PP---------------------------PPSSSQAY--PMGM
99              LGDWTTELRNLFGKACEAQVTSKKATLSRLETTVVADAQTEDTRFPKVLIDGPYGAPAQN
100             LGDWTTELRNLFGKACEAQVTSKKATLSRLETTVVADAQTEDTRFPKVLIDGPYGAPAQN
98              LGDWTTELRNLFGKACEAQVSSKKATLARLETTIIADGLKEETCFPKVFIDGPFGAPAQN
101             RGDWTSSFRAIFSQICRPPMNGQSGLLR---ADCMS--MEHHSRFPKLLIDGPYGAPAQD
102             -------------EICRPPMNGQSGLLR---ADCMS--MEHHSRFPKLLIDGPYGAPAQD
103             RGDWTSRLRTVFSEACRPPTEGESGLLR---ADLSKGITDEKARFPKLLVDGPYGAPAQD
106             LGDWTRELKRVFSAACEPPVGGKSGLLR---ADET-----TKKALPKLLIDGPYGSPAQD
155             LGDWTRELKRVFAAACEPPAGGKSGLLR---ADET-----TKKILPKLLIDGPYGSPAQD
213             LGDWTRELKNVFSRVCRPPTEGKSGLLR---AEYDRDGAMTNPSFPKVLIDGPYGAPAQD
104             NGDWTQELKRIFVENYFSPHLNRRASFS-------ELGATEPRSLPRLLVDGPYGAPAQD
105             RGDWTQELKRIFVENYFVPSVPRRASFG-------ALGMAEQKSPPRLLVDGPYGAPAQD
86              --------TLGYGDRSFSSEGGRAFAVAWITVSTVVVALFFLYAAELYTERRQRELARWV
87              --------TLGYGDKSFSSKLGRVFAVFWIITSTIIMAQFFMYLAEIYTERRQKMLANWV
94              EYTRLKHVMSGLLRHAQKHSIGRLLDDEGRPNVSVIEKLFHRIDQDNDGKLERGELQAFI
95              AYAKHKHVISGILRHAQMEALGRLLNEDGTPNEDVIKKLFHKIDMDESQTLSRAELHALI
50              ------------------------------------------------------------
72              ------------------------------------------------------CAYLSA
OsCBL8          ------------------------------------------------------------
122             TWKTISSSAKDLISRLLSVQP------------------------------YKRPTASDL
121             DWTDT-----------------------------------------------EHGEPGWW
238             P----------------------------------------------------HTDVRIL
43              ------------------------------------------------------------
228             IWSDMSKDIDDIVHLVAKFVLDCLGHLPSEFRSLAADVLLAGLRTITKNCYSAILLEATE
71              T----------------------------------------------------HEDVESV
215             KMG---------------------------------------------------APAVEA
69              -------------------------------------------------------DIAAM
120             ALLSRG------------------------------------------LERIQADRDDPS
128             ES---------------------------------------------------AKDIPKF
229             ------------------------------------------------------------
231             QEAETDKKTQHG----------------------------------------VDNEYRRL
123             NLAQLRDMPSAFVQMYCRIAARKFFFFCDPHRRGKACIKKVLLSNCLQELMELHQESEEE
141             SPDLLLLN------------------------------------------KEYAWHIGGG
142             TG----------------------------------------------------SSRRPA
219             ------------------------------------------------------------
131             NLILAVIYDS------------------------------------------FKEQLAKQ
237             ---------------------------------------------------------YQA
64              -------------------------------------------------------ANPGL
133             NMDAGRFVRAAEMYTRVLSIRPNHWRAQLNKAVALLGQGESEEAKKALKEAFKMTQRVEV
68              -------------------------------------------------------FEEVY
119             KVLNSG----------------------------------------------KSSQVTHR
127             IPGYPVQPVIVRYPHVHFDQSWGNISLGKLMFKMFTQFHNFMEVEYLPVVYPPEIKQENA
135             FIHEEQGRSTYEVGERYFLDLIDRSLIQPVDVKYGQVEACRVHDIILDFIACKAAEENFV
240             HFKTVIWVSVSTN-------------------------------------FNAETLISKI
137             TCFVCGQP-----------------------------------------------VNQST
144             ID----------------------------------------------------EEQAPD
225             PTLP-----------------------------------------------RKGRAASNT
216             QLR--------------------------------------------------LIDYCKE
239             QLEVTINGIG---------------------------------------ERAGNASLEEV
                                                                            

OsCaM1-1        INEVDA------------------------DGNGTIDFPEFLNLMARKMK----DTDS--
OsCaM1-2        INEVDA------------------------DGNGTIDFPEFLNLMARKMK----DTDS--
OsCaM1-3        INEVDA------------------------DGNGTIDFPEFLNLMARKMK----DTDS--
OsCaM1-2AS      INEVDA------------------------DGNGTIDFPEFLNLMARKMK----DTDS--
OsCaM2          INEVDA------------------------DGNGTIDFPEFLNLMAKKMK----DTDS--
OsCaM3          INEVDA------------------------DGNGTIDFPEFLNLMARKMK----DTDS--
OsCML1          ISEVDT------------------------DSNGNIEFKEFLGLMARKLR----DKDS--
OsCML1AS        ISEVDT------------------------DSNGNIEFKEFLGLMARKLR----DKDS--
OsCML4          VEEVDA------------------------DGSGSIEFEEFLGLLARKLR----DTGA--
OsCML5          VEEVDA------------------------DGSGSIEFEEFLGLLARKLR----DTGA--
OsCML2          MREVDT------------------------DGNGIIDFQEFLSLIARKMK----DGDG--
OsCML3          IRDVDV------------------------DGNGTIEFAEFLALMARKASRGGENGGGGD
OsCML6          IVAVDE------------------------DGNGTIEFDEFLAIMKKKLYE--NDKGDD-
OsCML7          AAQEKL------------------------TAP--FDFPRFLDLMRAHLR-----PEP--
OsCML8          LADATASGGGG-------------------GGGGDIDFAAFLSVAARKMR----RGAT--
OsCML11         LAGMDA------------------------NGNGSVEFDELAAAIAPVLT---TQTHLVD
OsCML33         IAAIDA------------------------DGNGTVEFDELASSLADLILGPCRPSVAVD
OsCML19         IQRADT------------------------NSNGLIEFSEFVALVAPELL---YDRAPYS
OsCML9          IADVDK------------------------DGSGSIDYEEFEHMMTAKIG----ERDS--
OsCML12         IAEVDK------------------------DGSGTIDFDEFVHMMTDKMG----ERDA--
OsCML10         MAEADA------------------------DGDGFISLDEFAALNAT------ASG----
OsCML27         MQEADS------------------------DGDGYISLGEFAAISAP------PPG----
OsCML15         MDEMDS------------------------DRDGFVDLSEFAAFHCGPTPAHGGKGGDA-
OsCML18         MNELDT------------------------DRDGFVDLGEFAAFHG------RGRG----
OsCML14         IARIDA------------------------NGDGCVDMDEFTQLYETVMR--VDGGG---
OsCML30         IARIDA------------------------NGDGCVDVEEFGELYRSIMAGGDDSKD---
OsCML24         MDKIDA------------------------NGDGCVDVEEFGLLYRSILGDDAAGRAPRT
OsCML35         VARVDA------------------------NSDGLIDIHEFRELYDSIPKRRKSHQQHPL
OsCML31         VGAHVP------------------------DGAAGLRFEDFESLHRALGDALFGSLD---
OsCML34         VSAYVP------------------------EGAAGLRFEDFDALHRALGDALFGSLDG--
OsCML26         VGGYIP------------------------AGAAGLRFGDFEALHRALGDALFGPVE---
OsCML29         VAAYIA------------------------PGMAGLRFAEFEALHAELAG--LGGRQ---
44              AGGGES------------------------GGGGGGLMLAFEDFVRIVERKGGEEEER--
45              -GGG---------------------------GAAAGYMLDFAGFVALMER--GDSQE---
OsCML13         VSSADTD------------------------DDGLLDEEEFTKLAVQLEM-GDEEE----
OsCML17         MALADTD------------------------GDGLLDEEEFVRLVTEMEADGDEEEDDDD
OsCML23         VASVDAD------------------------GDGLLCEAEFVRLVQAAEVEEEDER----
OsCML20         LATADTD------------------------GDGLLDHHEFMRLSAAHQLQEPAEE----
OsCML21         LATADTD------------------------GDGLLDHHEFMRLSAAHQLQEPAEE----
70              LTTINTD------------------------DNGLLDHDELLRSCCCKRDYPVGMEE---
151             ----SVQ------------------------QAGLGEWNWIICYSSASSVFAA-LDK---
153             IGVAKC------------------------DDKD--------------------------
209             VRVAKC------------------------DDKD--------------------------
OsCML25         LARADA------------------------DRDGKLSVEELLDVMNAGQLGL--------
OsCML28         AAADR-------------------------DGDGFVSIEELRAVMEGGGLD---------
211             AAADRQ------------------------NGDGFLSIEELRAVMEDGDSE---------
109             LRRTRSN-----------------------LFSKSIGWKQFLSLMEQKEP----------
110             LRRTRSN-----------------------LFSKSIGWKQFLSLMEQKEP----------
111             LRACDRD-----------------------RDGR-VGYDDFRRYMDDKEL----------
112             LRACDRD-----------------------RDGR-VGYDDFRRYMDDKEL----------
66              FEACDIN------------------------EDMGMKFNEFIVFLCLIYLLNEP------
67              FQACDIY------------------------ENMGMKFNEFIVFLCLVYLLNDP------
65              HRYCDID------------------------NRKGIQFPEFVVFLCLMYLLFGS------
88              FSHYDVK------------------------SSKTISVKDFALSMVASADMNHINKLLD-
89              FSHYDVK------------------------SSNTIPAKDFALSMVASADMNHINKLLD-
77              DERFNLGD-------------------RIRALFPKIDLAPRDGFASLDELTRWNLEQSR-
217             DERFNLGD-------------------RIRALFPKIDLAPRDGFASLDELTRWNLEQSR-
78              ------------------------------------------------ALTRWNLEQSR-
79              AARFNLTR-------------------RVEALFPKIDVDPADGAVTPAELTAWNLASAR-
80              AARFNLTR-------------------RVEALFPKIDVDPADGAVTPAELTAWNLASAR-
218             AARFNLTR-------------------RVEALFPKIDVDPADGAVTPAELTAWNLASAR-
114             FAEMKFQRDGIEVN-------TGFRVVKVSDDLITMKSKSLGEVSVPYGMAVWSAGIGT-
115             FAEMKFQRDGIEVN-------TGFRVVKVSDDLITMKSKSLGEVSVPYGMAVWSAGIGT-
113             FAEDKFKRTGIDLK-------TNFKVVKVSDKAITMTNSATGEIAVPYGMAVWSTGIGT-
49              IRRRGG------------------------WFSG--------------------------
152             IRSKGF------------------------GFSAW-------------------------
149             LRSLNL------------------------WFAW--------------------------
154             LRSLNL------------------------WFAW--------------------------
51              MRAIRA------------------------RFTG--------------------------
148             MRAVGV------------------------RFTG--------------------------
57              LESFRL------------------------LDGAGFGSA---------------------
214             LESFLL------------------------LYGAGFGSA---------------------
58              LMSLRV------------------------LEKH-FGVDD--------------------
224             LMSLRV------------------------LDKH-FGVD---------------------
61              LMSLRV------------------------LEKH-FGVD---------------------
59              LMSLRV------------------------LETH-FGVD---------------------
60              LMALRV------------------------LDTH-FGVD---------------------
62              LMSLRM------------------------LDKH-FGDD---------------------
136             VADIGA------------------------AIGL--------------------------
220             VEGIGA------------------------ALGL--------------------------
107             LRLVTV------------------------AQSGRQLTPDIVQSALYGPAAARIPAPKIA
108             LRLVTV------------------------AQSGRELTPDIVRSALYGPAAAKIPAPRIN
116             MQLVSL------------------------AQAGEEITQDSLKREDLSSLDPPVME----
117             MQLVSL------------------------AQAGDEITQDSLKRDDLGSLNPPTMD----
118             MQLVSL------------------------AQAGNEISQDTLAHADLETLLPPTME----
233             QQFMTI------------------------TGA-RWVALQALKASDWH------------
234             QQFMTI------------------------TGASEKVALQALKASDWH------------
52              QQEIVS------------------------LYERFCQLDRSA------------------
53              QQEIVS------------------------LYHRFCQLDRNG------------------
96              FLGEDS------------------------FLKNFLPLDPSTNDIFNLV-----------
97              YLREDP------------------------FLKKYLPIEPTDNQLFDLV-----------
90              ILVYEV------------------------FYYAQKAVLYPTAPLFD-------------
91              IQVPEV------------------------FYYAQKAVLHPTAPLFD-------------
210             IKVDEV------------------------FYCAQMAVLRPTTPLFD-------------
92              EPVREV------------------------IPQFYFKYGRPA------------------
93              RAVKEV------------------------IPQFYFQDGRPP------------------
73              PHLSIY------------------------INNIYRGMHRSDTGALD-------------
222             PHLSIY------------------------INNIYRGMHRSDTGALD-------------
221             PHLSIY------------------------IKNIYKGMHGSDTGALD-------------
74              SRFSIY------------------------IENIHKGVHGSDTGAFD-------------
76              PRLSIY------------------------IENIYKGIHGSDSSAYD-------------
235             LKLPIY------------------------VKNIHKGKHGSDSGVYD-------------
236             LKLPIY------------------------VKNIHKGKHGSDSGVYD-------------
75              LLFPIH------------------------IKNIHRAKHGSDSSTYD-------------
230             PFFPIY------------------------IHNIHRSKHGSDSGTYD-------------
132             LELSLS------------------------RDQHEYAVIPITCVILVF------------
227             LEFSLS------------------------KDHREYAVIPITCVILAF------------
OsCBL2          FDLFDT------------------------KHNGILGFDEFARALSVFH-----------
OsCBL3          FDLFDT------------------------KHNGILGFEEFARALSVFH-----------
OsCBL6.1        FDLFDT------------------------KHNGILGFEEFARALSVFH-----------
OsCBL6.2        FDLFDT------------------------KHNGILGFEEFARALSVFH-----------
OsCBL1          FDLFDV------------------------KKRGVIDFGDFVRALNVFH-----------
OsCBL4          FDLFDL------------------------KRNGVIEFGEFVRSLSVFH-----------
OsCBL5          FDLFDQ------------------------KGNGVIEFDEFVRSLSVFH-----------
OsCBL7          FDLFDL------------------------KRNGVIDFGEFVRSLNIFH-----------
OsCBL12         FDLFDL------------------------KRNGVIDFGEFVRSLSIFH-----------
OsCBL9.1        FDLFDE------------------------KKNGVIEFDEFIHALSVFH-----------
OsCBL9.23       FDLFDE------------------------KKNGVIEFDEFIHALSVFH-----------
OsCBL10         FDLFDE------------------------KKNSVIEFEEFIHAISVFH-----------
OsCBL11         FDLFDL------------------------KLEQALGFEEFAVALSIFH-----------
55              LITFDS-----------------------LRR----NAP-LLGLG---------------
56              KITFRS-----------------------LKR----NAA-MLGLG---------------
54              AITAES-----------------------LRR----SAASVLGLGGG-------------
129             ELTLDN-----------------------MNRARLVNMCKYMGIQPFGTD----------
130             ELTLDN-----------------------MSRPRLVNMCKYMGIRPFGTD----------
138             YQEEHK-----------------------LGPMPIILCGDWNGSKRGQVY----------
140             YQEEHK-----------------------LGPMPIILCGDWNGSKRGQVY----------
139             YQEEHK-----------------------LGPMPIILCGDWNGSKRGQVY----------
232             FRDAFI-----------------------PTAVIRMKKNEFRRLRQG-------------
241             FKNTFI-----------------------PNAIIRMKKNEFRRLRKG-------------
226             FRAAHV-----------------------PESTIDMKKEEFNRLKQG-------------
134             EKLALG-----------------------QRKRRRCPPLTSDDRRHRRIL----------
243             EKLALG-----------------------QRKRRRCPPLTSDDRRHRRIL----------
150             ------------------------------------------------------------
242             ------------------------------------------------------------
OsCML32         --------------------------------------------MAALG-----------
143             --------------------------------------------MAALG-----------
OsCML16         ------------------------------KARTELTHGDVAVVMAALG-----------
145             -------------------------------AAPWLSRHDVAAVVASLG-----------
146             RIRGGEDD--------------------DAAAAARLSRHDVTAVVASLG-----------
47              R------------------------------GGAGLSRHDVAAVVASLG-----------
OsCML22         ------------------------------LLGGGVSCFDAMTVTTRLG-----------
48              -------------------------------SSSSSSSRRRAAAAPAVA-----------
63              ------PA--------------------SAAASSSGTKKPAAVAVTRED-----------
124             ------PT--------------------SAAASSSGTKKPAAAAVTRED-----------
46              ------DD--------------------ALMARST-PRSVLPAEISRRE-----------
126             PARTKDYI--------------------ARPKGDGYRSLHIAVDMSEPGPEGKKR-----
147             PARTKDYI--------------------TRPKGNGYRSLHVAVDMSEPGPEGKKR-----
125             PGRTKNYV--------------------TRPKENGYQSLHVAIDVSEPG---KMR-----
OsCPK1          MNKLKKVA--------------------LKVVAENLSDEEITGLKEMFRSLDTD------
OsCPK15         MNKLKKVA--------------------LKVVAENLSEEEIVGLKEMFKSLDTD------
OsCPK19         MNKLKKMA--------------------LKVIASNLNEEEIKGLKQMFTNMDTD------
OsCPK2          MNQFKKAA--------------------LRVIAGCLSEEEIRGLKEMFKSMDSD------
OsCPK14         MNQFKKAA--------------------LRVIAGCLSEEEIRGLKEMFKSMDSD------
OsCPK25         MNQFKKAA--------------------LRIIAGCLSEEEIKGLKEMFKNIDKD------
OsCPK26         MNQFKKAA--------------------LRIIAGCLSEEEIKGLKEMFKNIDKD------
OsCPK12         MNKLKQLA--------------------LKVIAENLSPEEIKGLKQMFNNMDTD------
OsCPK13.1       MNKLKKMA--------------------LRVIAESLSEEEIAGLKEMFQTMDAD------
OsCPK13.2       MNKLKKMA--------------------LRVIAESLSEEEIAGLKEMFQTMDAD------
OsCPK5          MNKLKKMA--------------------LRVIAESLSEEEIAGLKEMFKAMDTD------
OsCPK6          MNRLKKMA--------------------LRVIARNLSEEELAGLKEMFKAMDTD------
OsCPK7.234      MNKLKKLA--------------------LRVIAERLSEEEIAGLREMFKAVDTK------
OsCPK7.1        MNKLKKLA--------------------LRVIAERLSEEEIAGLREMFKAVDTK------
OsCPK23         MNRLKKLS--------------------LQIIAERLSEEEIVGLREMFKAMDTK------
OsCPK17.12      MNKLKKMA--------------------LRVIAENLSEDEIAGLREMFKMLDTD------
OsCPK17.3       MNKLKKMA--------------------LRVIAENLSEDEIAGLREMFKMLDTD------
OsCPK11         MNKLKKMA--------------------LRVIAESLSEEEIAGLKEMFKMLDTD------
OsCPK10         MNKLKKMA--------------------LRVIAENLSEDEIAGLKEMFKMIDTD------
OsCPK27         MNKLKKMA--------------------LRVIAENLSEEEIAGLKEMFKMMDTD------
OsCPK24         MNKLKKMA--------------------LRVIAESLSEEEIGGLKELFKMIDTD------
OsCPK28         MNKLKKMA--------------------LRVIAESLSEEEIGGLKELFKMIDTD------
OsCPK3          MNRFKRRA--------------------LRVIADHLSAEEVEDIKEMFKAMDTD------
OsCPK16         MNRFKRRA--------------------LRVIADHLSAEEVEDIKDMFKVMDTD------
OsCPK8          MNKLKKKA--------------------LKVIAEHLSAEEAADIKDMFDKMDVS------
OsCPK20         MNKFKKHA--------------------LRVIAEHLSVEEVAGIKDMFEKMDLN------
OsCPK9          MNRLKKKA--------------------MRVIAEHLSVEEVEVIKDMFALMDTD------
OsCPK29         MNKFKKKA--------------------LLVVAEYLPTEELDAIRELFNMLDTK------
OsCPK21         MNKFKKKA--------------------LGVVARNLPGEEVDKYVQMFHHMDKD------
OsCPK22         MNKFKKKA--------------------LGVVAKNLPVEEMDKYTQMFHKMDKD------
OsCPK18.1       YSRFKQFA--------------------LRALASTLNAEELSDLRDQFNAIDVD------
OsCPK18.3       YSRFKQFA--------------------LRALASTLNAEELSDLRDQFNAIDVD------
OsCPK18.2       YSRFKQFA--------------------LRALASTLNAEELSDLRDQFNAIDVD------
OsCPK18.4       YSRFKQFA--------------------LRALASTLNAEELSDLRDQFNAIDVD------
OsCPK4          YSRFKQFA--------------------LRALASTLKEEELADLKDQFDAIDVD------
OsCRK1          SSSLRRAA--------------------LRALAKTLTTDQIYYLREQFELIGPN------
OsCRK4          SSSLRKSA--------------------LRALAKTLTANQLFYLREQFELLGPN------
OsCRK3          SSSLRKAA--------------------LRALSKTLTVDELFYLKGQFSLLEPD------
OsCRK2          ATPLKRLA--------------------LKALSKALREDELLYLKLQFKLLEPR------
212             STPFKRAA--------------------LKALSRAITEDELIYIRAQYNLLEPSS-----
81              GSPFASLV--------------------PSAFPPGTDPNVVACFQAAD------------
82              GSPFASLV--------------------PSAFPPGTDPNVVACFQAAD------------
83              GSPFASLV--------------------PSAFPPGTDPNVVACFQAAD------------
85              GG--------------------------FLVFPPGTHPDVERAFRAVD------------
223             GG--------------------------FLVFPPGTHPDVERAFRAVD------------
84              GG--------------------------FLVFPPGTHPDVERAFRAVD------------
99              YKKYDILL--------------------LIGLGIGATPFISILKDLLN---NIKS-----
100             YKKYDILL--------------------LIGLGIGATPFISILKDLLN---NIKS-----
98              YKKYDILL--------------------LIGLGIGATPFISILKDLLN---NIKS-----
101             YWKYDVLL--------------------LIGLGIGATPLISIVKDVLN---HIYD-----
102             YWKYDVLL--------------------LIGLGIGATPLISIVKDVLN---HIYD-----
103             YREYDVLL--------------------LIGLGIGATPLISIVKDVLN---HIQG-----
106             YSKYDVLL--------------------LVGLGIGATPFISILKDLINSIIKMEE-----
155             YSKYDVLL--------------------LVGLGIGATPFISILKDLLNNIIKMEE-----
213             YKQYDIVL--------------------LVGLGIGATPMISIIKDIINNMRQLD------
104             FRNYDVLL--------------------LVGLGIGATPFISILRDLLNNIKLAEE-----
105             FRNYDVLL--------------------LVGLGIGATPFISILRDLLNNIKLADE-----
86              LRRRTTNM--------------------DLEAADLDGDHR--------------------
87              LTRKMTKM--------------------DLEAADLDDDRQ--------------------
94              VGINFEDI--------------------DWNSNLAADQLF----CCRVDLSWKDKFQH--
95              IGINFEEV--------------------DFDKNDAVDKIMDDFDTSGNDIVEEAEFVSGM
50              -------------------------------DAIRSGGARFATVRAWVN-----------
72              AADSDEP-----------------------CSSCGGEDEDVVAAVEEEE-----------
OsCBL8          ------------------------------------------------------------
122             LRHPWVIG--------------------DCAKQDLMDAEVVSKLQKFNARRKLRAAAIAS
121             LHKFISADR---------------------DHSGAMDFIELNDFLHPEDS----------
238             MLAWKMG----------------------CEKQGYFTLDEWRSGLKALR-----------
43              -------------------------------EHDRITRKDLKGLLEKFG-----------
228             TGQLCMLHDIGLSLGVAEWAEDCRRLCLTDEIHANIEMHASSRHPSTASGVAICENSNLL
71              MTKMGP----------------------DFDHGKTMVYKEIGSNCMSELFD---------
215             RRQVKSEID--------------------QSRDGGGDTSTLAIGHGRVG-----------
69              IAAADVD------------------------NDGFVQYDEFERLLGRAAAG---------
120             LPLVTAPFG----------------HASQEVVNLLLCGEAVSNVFDGKVDFGGGMFLNG-
128             LELFKDQIN-------------------LDEVKDPLESFKACDLVFIYLLIIFEIG----
229             -------------------------------GKEKGKAPALAGYER--------------
231             IAIPLTRR------------------KHDMDQDLKVDPDMVTRLSLGEKAYEKAIVTHG-
123             VTDTEQAEN------------------WFSLTSAQRICDMFLALDKDTNGTLSKQE----
141             FSQQEVQEWR-------------------LLYHSSLHGQSFNTFLGNVTNG---------
142             IAGHGAFPTG-------------------DTLDCLLRPRYFIPRRPLFQNCSLYR-----
219             ------------------------------VGPFVRSSSDKAEGERGHP-----------
131             VSQADCTRKSILEKAFG---------IIDATGQGYLNKEQCLSLLDELNKYRSLPKTSRE
237             FDSFVR-------------------------CCACLQGSAQSGQESCCPP----------
64              MKDVAKIN-----------------------YTPSISQSVAAAAAGNDD-----------
133             YDAISHLKTLQKKKPKP-----------PKGKDDSQGEEAFVVVEPSKFKRVGRKTTLR-
68              IAVLCVYN----------------------DINKYLPGPHYDPPSKE-------------
119             KENAHLADS--------------------VDDDAALQQAIALSLAESLEN----------
127             LHFAENTS---------------------YAMAHALNVIPTSYSYGDSMIMARAVE----
135             TSLDTADFGQVSDRRVRRLSVMNISEDHATISASQIDLSHIRSLTLFGRFMQTPLVDLPA
240             IQSVTLSKP-------------------SFDTYDALQEHLARTLETIKYLLILDDVWE--
137             NWWVDTGG--------------------NVEPNQLTATAKNARAISHYEN----------
144             IEDYDMQS---------------------HLEQTKEYMDKFFEDSYLSQS----------
225             FSDCTPPPPR------------------RPSRRGCLSWRPTMTRRASGSSLRRAPPPPTS
216             KRIIASAG---------------------RVYGGPGARQRFTGTDGRDRSYPQR------
239             VMAIKCRRELLGGLYTGINTQHITMSSKMVQEHSGLHVQPHKAIVGANAFAHESG-----
                                                                            

OsCaM1-1        ------------------------------------------------------------
OsCaM1-2        ------------------------------------------------------------
OsCaM1-3        ------------------------------------------------------------
OsCaM1-2AS      ------------------------------------------------------------
OsCaM2          ------------------------------------------------------------
OsCaM3          ------------------------------------------------------------
OsCML1          ------------------------------------------------------------
OsCML1AS        ------------------------------------------------------------
OsCML4          ------------------------------------------------------------
OsCML5          ------------------------------------------------------------
OsCML2          ------------------------------------------------------------
OsCML3          DS----------------------------------------------------------
OsCML6          ------------------------------------------------------------
OsCML7          ------------------------------------------------------------
OsCML8          ------------------------------------------------------------
OsCML11         ------------------------------------------------------------
OsCML33         ------------------------------------------------------------
OsCML19         ------------------------------------------------------------
OsCML9          ------------------------------------------------------------
OsCML12         ------------------------------------------------------------
OsCML10         ------------------------------------------------------------
OsCML27         ------------------------------------------------------------
OsCML15         ------------------------------------------------------------
OsCML18         ------------------------------------------------------------
OsCML14         -----GGGGGAC------------------------------------------------
OsCML30         -----GRAKEEE------------------------------------------------
OsCML24         AAAAIGGEGGAP------------------------------------------------
OsCML35         PSTAAADEEAAAADE---------------------------------------------
OsCML31         ---VPEDGGGGG------------------------------------------------
OsCML34         AAAAGEPGGGGG------------------------------------------------
OsCML26         ---EEEPGKQGE------------------------------------------------
OsCML29         ----AVAAAEAE------------------------------------------------
44              ------------------------------------------------------------
45              ------------------------------------------------------------
OsCML13         ------------------------------------------------------------
OsCML17         ------------------------------------------------------------
OsCML23         ------------------------------------------------------------
OsCML20         ------------------------------------------------------------
OsCML21         ------------------------------------------------------------
70              ------------------------------------------------------------
151             ------------------------------------------------------------
153             ------------------------------------------------------------
209             ------------------------------------------------------------
OsCML25         ------------------------------------------------------------
OsCML28         ------------------------------------------------------------
211             ------------------------------------------------------------
109             ------------------------------------------------------------
110             ------------------------------------------------------------
111             ------------------------------------------------------------
112             ------------------------------------------------------------
66              ------------------------------------------------------------
67              ------------------------------------------------------------
65              ------------------------------------------------------------
88              ------------------------------------------------------------
89              ------------------------------------------------------------
77              ------------------------------------------------------------
217             ------------------------------------------------------------
78              ------------------------------------------------------------
79              ------------------------------------------------------------
80              ------------------------------------------------------------
218             ------------------------------------------------------------
114             ------------------------------------------------------------
115             ------------------------------------------------------------
113             ------------------------------------------------------------
49              ------------------------------------------------------------
152             ------------------------------------------------------------
149             ------------------------------------------------------------
154             ------------------------------------------------------------
51              ------------------------------------------------------------
148             ------------------------------------------------------------
57              ------------------------------------------------------------
214             ------------------------------------------------------------
58              ------------------------------------------------------------
224             ------------------------------------------------------------
61              ------------------------------------------------------------
59              ------------------------------------------------------------
60              ------------------------------------------------------------
62              ------------------------------------------------------------
136             ------------------------------------------------------------
220             ------------------------------------------------------------
107             GGGQAPPQMAAAGAPRPQVNAAVSP-APGQAGAPQPQ-MNVAGAPRPQGSGMMPGSAQIG
108             -----------VSTPLPNATSVTSPLQPTQAPRPAQQSLAIQGSQGPLSTSLNP------
116             ------------------------------------------------------------
117             ------------------------------------------------------------
118             ------------------------------------------------------------
233             ------------------------------------------------------------
234             ------------------------------------------------------------
52              ------------------------------------------------------------
53              ------------------------------------------------------------
96              ------------------------------------------------------------
97              ------------------------------------------------------------
90              ------------------------------------------------------------
91              ------------------------------------------------------------
210             ------------------------------------------------------------
92              ------------------------------------------------------------
93              ------------------------------------------------------------
73              ------------------------------------------------------------
222             ------------------------------------------------------------
221             ------------------------------------------------------------
74              ------------------------------------------------------------
76              ------------------------------------------------------------
235             ------------------------------------------------------------
236             ------------------------------------------------------------
75              ------------------------------------------------------------
230             ------------------------------------------------------------
132             ------------------------------------------------------------
227             ------------------------------------------------------------
OsCBL2          ------------------------------------------------------------
OsCBL3          ------------------------------------------------------------
OsCBL6.1        ------------------------------------------------------------
OsCBL6.2        ------------------------------------------------------------
OsCBL1          ------------------------------------------------------------
OsCBL4          ------------------------------------------------------------
OsCBL5          ------------------------------------------------------------
OsCBL7          ------------------------------------------------------------
OsCBL12         ------------------------------------------------------------
OsCBL9.1        ------------------------------------------------------------
OsCBL9.23       ------------------------------------------------------------
OsCBL10         ------------------------------------------------------------
OsCBL11         ------------------------------------------------------------
55              ------------------------------------------------------------
56              ------------------------------------------------------------
54              ------------------------------------------------------------
129             ------------------------------------------------------------
130             ------------------------------------------------------------
138             ------------------------------------------------------------
140             ------------------------------------------------------------
139             ------------------------------------------------------------
232             ------------------------------------------------------------
241             ------------------------------------------------------------
226             ------------------------------------------------------------
134             ------------------------------------------------------------
243             ------------------------------------------------------------
150             ------------------------------------------------------------
242             ------------------------------------------------------------
OsCML32         ------------------------------------------------------------
143             ------------------------------------------------------------
OsCML16         ------------------------------------------------------------
145             ------------------------------------------------------------
146             ------------------------------------------------------------
47              ------------------------------------------------------------
OsCML22         ------------------------------------------------------------
48              ------------------------------------------------------------
63              ------------------------------------------------------------
124             ------------------------------------------------------------
46              ------------------------------------------------------------
126             ------------------------------------------------------------
147             ------------------------------------------------------------
125             ------------------------------------------------------------
OsCPK1          ------------------------------------------------------------
OsCPK15         ------------------------------------------------------------
OsCPK19         ------------------------------------------------------------
OsCPK2          ------------------------------------------------------------
OsCPK14         ------------------------------------------------------------
OsCPK25         ------------------------------------------------------------
OsCPK26         ------------------------------------------------------------
OsCPK12         ------------------------------------------------------------
OsCPK13.1       ------------------------------------------------------------
OsCPK13.2       ------------------------------------------------------------
OsCPK5          ------------------------------------------------------------
OsCPK6          ------------------------------------------------------------
OsCPK7.234      ------------------------------------------------------------
OsCPK7.1        ------------------------------------------------------------
OsCPK23         ------------------------------------------------------------
OsCPK17.12      ------------------------------------------------------------
OsCPK17.3       ------------------------------------------------------------
OsCPK11         ------------------------------------------------------------
OsCPK10         ------------------------------------------------------------
OsCPK27         ------------------------------------------------------------
OsCPK24         ------------------------------------------------------------
OsCPK28         ------------------------------------------------------------
OsCPK3          ------------------------------------------------------------
OsCPK16         ------------------------------------------------------------
OsCPK8          ------------------------------------------------------------
OsCPK20         ------------------------------------------------------------
OsCPK9          ------------------------------------------------------------
OsCPK29         ------------------------------------------------------------
OsCPK21         ------------------------------------------------------------
OsCPK22         ------------------------------------------------------------
OsCPK18.1       ------------------------------------------------------------
OsCPK18.3       ------------------------------------------------------------
OsCPK18.2       ------------------------------------------------------------
OsCPK18.4       ------------------------------------------------------------
OsCPK4          ------------------------------------------------------------
OsCRK1          ------------------------------------------------------------
OsCRK4          ------------------------------------------------------------
OsCRK3          ------------------------------------------------------------
OsCRK2          ------------------------------------------------------------
212             ------------------------------------------------------------
81              ------------------------------------------------------------
82              ------------------------------------------------------------
83              ------------------------------------------------------------
85              ------------------------------------------------------------
223             ------------------------------------------------------------
84              ------------------------------------------------------------
99              ------------------------------------------------------------
100             ------------------------------------------------------------
98              ------------------------------------------------------------
101             ------------------------------------------------------------
102             ------------------------------------------------------------
103             ------------------------------------------------------------
106             ------------------------------------------------------------
155             ------------------------------------------------------------
213             ------------------------------------------------------------
104             ------------------------------------------------------------
105             ------------------------------------------------------------
86              ------------------------------------------------------------
87              ------------------------------------------------------------
94              ------------------------------------------------------------
95              KRWLNEAKRSVPTSGAYSNKFI--------------------------------------
50              ------------------------------------------------------------
72              ------------------------------------------------------------
OsCBL8          ------------------------------------------------------------
122             ------------------------------------------------------------
121             ------------------------------------------------------------
238             ------------------------------------------------------------
43              ------------------------------------------------------------
228             NATDVDIMKRSKSLPGKDNQIVAVSKNQNVLNIVTAKLDTAEFITNKSPTLGEVNPEEAT
71              ------------------------------------------------------------
215             ------------------------------------------------------------
69              ------------------------------------------------------------
120             ------------------------------------------------------------
128             ------------------------------------------------------------
229             ------------------------------------------------------------
231             ------------------------------------------------------------
123             ------------------------------------------------------------
141             ------------------------------------------------------------
142             ------------------------------------------------------------
219             ------------------------------------------------------------
131             ------------------------------------------------------------
237             ------------------------------------------------------------
64              ------------------------------------------------------------
133             ------------------------------------------------------------
68              ------------------------------------------------------------
119             ------------------------------------------------------------
127             ------------------------------------------------------------
135             IR----------------------------------------------------------
240             ------------------------------------------------------------
137             ------------------------------------------------------------
144             ------------------------------------------------------------
225             ------------------------------------------------------------
216             ------------------------------------------------------------
239             ------------------------------------------------------------
                                                                            

OsCaM1-1        ------------------------------------------------------------
OsCaM1-2        ------------------------------------------------------------
OsCaM1-3        ------------------------------------------------------------
OsCaM1-2AS      ------------------------------------------------------------
OsCaM2          ------------------------------------------------------------
OsCaM3          ------------------------------------------------------------
OsCML1          ------------------------------------------------------------
OsCML1AS        ------------------------------------------------------------
OsCML4          ------------------------------------------------------------
OsCML5          ------------------------------------------------------------
OsCML2          ------------------------------------------------------------
OsCML3          ------------------------------------------------------------
OsCML6          ------------------------------------------------------------
OsCML7          ------------------------------------------------------------
OsCML8          ------------------------------------------------------------
OsCML11         ------------------------------------------------------------
OsCML33         ------------------------------------------------------------
OsCML19         ------------------------------------------------------------
OsCML9          ------------------------------------------------------------
OsCML12         ------------------------------------------------------------
OsCML10         ------------------------------------------------------------
OsCML27         ------------------------------------------------------------
OsCML15         ------------------------------------------------------------
OsCML18         ------------------------------------------------------------
OsCML14         ------------------------------------------------------------
OsCML30         ------------------------------------------------------------
OsCML24         ------------------------------------------------------------
OsCML35         ------------------------------------------------------------
OsCML31         ------------------------------------------------------------
OsCML34         ------------------------------------------------------------
OsCML26         ------------------------------------------------------------
OsCML29         ------------------------------------------------------------
44              ------------------------------------------------------------
45              ------------------------------------------------------------
OsCML13         ------------------------------------------------------------
OsCML17         ------------------------------------------------------------
OsCML23         ------------------------------------------------------------
OsCML20         ------------------------------------------------------------
OsCML21         ------------------------------------------------------------
70              ------------------------------------------------------------
151             ------------------------------------------------------------
153             ------------------------------------------------------------
209             ------------------------------------------------------------
OsCML25         ------------------------------------------------------------
OsCML28         ------------------------------------------------------------
211             ------------------------------------------------------------
109             ------------------------------------------------------------
110             ------------------------------------------------------------
111             ------------------------------------------------------------
112             ------------------------------------------------------------
66              ------------------------------------------------------------
67              ------------------------------------------------------------
65              ------------------------------------------------------------
88              ------------------------------------------------------------
89              ------------------------------------------------------------
77              ------------------------------------------------------------
217             ------------------------------------------------------------
78              ------------------------------------------------------------
79              ------------------------------------------------------------
80              ------------------------------------------------------------
218             ------------------------------------------------------------
114             ------------------------------------------------------------
115             ------------------------------------------------------------
113             ------------------------------------------------------------
49              ------------------------------------------------------------
152             ------------------------------------------------------------
149             ------------------------------------------------------------
154             ------------------------------------------------------------
51              ------------------------------------------------------------
148             ------------------------------------------------------------
57              ------------------------------------------------------------
214             ------------------------------------------------------------
58              ------------------------------------------------------------
224             ------------------------------------------------------------
61              ------------------------------------------------------------
59              ------------------------------------------------------------
60              ------------------------------------------------------------
62              ------------------------------------------------------------
136             ------------------------------------------------------------
220             ------------------------------------------------------------
107             GSQQVNAGAVPRPQGVNSMMPAASQGGALQPTQFATQRGMQSQPPSMGFNQQPPPSSTGF
108             --QVLQPGNVVRP-------PQAS--IANTPAQAIAPR-----APAGGVPNHTVPATTGL
116             --------------------------GLDELLARSKAGVKRVHPEENGAPQVQVHSANSW
117             --------------------------GLDALLVKSKHHAKRVDPDIDGFPQAQSPATSQW
118             --------------------------GLDKKLKN--NSMSKSNSDIVVRHPSELPASANW
233             -----------------------------------------------------LEGAFDF
234             -----------------------------------------------------LEGAFDF
52              ------------------------------------------------------------
53              ------------------------------------------------------------
96              ------------------------------------------------------------
97              ------------------------------------------------------------
90              ------------------------------------------------------------
91              ------------------------------------------------------------
210             ------------------------------------------------------------
92              ------------------------------------------------------------
93              ------------------------------------------------------------
73              ------------------------------------------------------------
222             ------------------------------------------------------------
221             ------------------------------------------------------------
74              ------------------------------------------------------------
76              ------------------------------------------------------------
235             ------------------------------------------------------------
236             ------------------------------------------------------------
75              ------------------------------------------------------------
230             ------------------------------------------------------------
132             ------------------------------------------------------------
227             ------------------------------------------------------------
OsCBL2          ------------------------------------------------------------
OsCBL3          ------------------------------------------------------------
OsCBL6.1        ------------------------------------------------------------
OsCBL6.2        ------------------------------------------------------------
OsCBL1          ------------------------------------------------------------
OsCBL4          ------------------------------------------------------------
OsCBL5          ------------------------------------------------------------
OsCBL7          ------------------------------------------------------------
OsCBL12         ------------------------------------------------------------
OsCBL9.1        ------------------------------------------------------------
OsCBL9.23       ------------------------------------------------------------
OsCBL10         ------------------------------------------------------------
OsCBL11         ------------------------------------------------------------
55              ------------------------------------------------------------
56              ------------------------------------------------------------
54              ------------------------------------------------------------
129             ------------------------------------------------------------
130             ------------------------------------------------------------
138             ------------------------------------------------------------
140             ------------------------------------------------------------
139             ------------------------------------------------------------
232             ------------------------------------------------------------
241             ------------------------------------------------------------
226             ------------------------------------------------------------
134             ------------------------------------------------------------
243             ------------------------------------------------------------
150             ------------------------------------------------------------
242             ------------------------------------------------------------
OsCML32         ------------------------------------------------------------
143             ------------------------------------------------------------
OsCML16         ------------------------------------------------------------
145             ------------------------------------------------------------
146             ------------------------------------------------------------
47              ------------------------------------------------------------
OsCML22         ------------------------------------------------------------
48              ------------------------------------------------------------
63              ------------------------------------------------------------
124             ------------------------------------------------------------
46              ------------------------------------------------------------
126             ------------------------------------------------------------
147             ------------------------------------------------------------
125             ------------------------------------------------------------
OsCPK1          ------------------------------------------------------------
OsCPK15         ------------------------------------------------------------
OsCPK19         ------------------------------------------------------------
OsCPK2          ------------------------------------------------------------
OsCPK14         ------------------------------------------------------------
OsCPK25         ------------------------------------------------------------
OsCPK26         ------------------------------------------------------------
OsCPK12         ------------------------------------------------------------
OsCPK13.1       ------------------------------------------------------------
OsCPK13.2       ------------------------------------------------------------
OsCPK5          ------------------------------------------------------------
OsCPK6          ------------------------------------------------------------
OsCPK7.234      ------------------------------------------------------------
OsCPK7.1        ------------------------------------------------------------
OsCPK23         ------------------------------------------------------------
OsCPK17.12      ------------------------------------------------------------
OsCPK17.3       ------------------------------------------------------------
OsCPK11         ------------------------------------------------------------
OsCPK10         ------------------------------------------------------------
OsCPK27         ------------------------------------------------------------
OsCPK24         ------------------------------------------------------------
OsCPK28         ------------------------------------------------------------
OsCPK3          ------------------------------------------------------------
OsCPK16         ------------------------------------------------------------
OsCPK8          ------------------------------------------------------------
OsCPK20         ------------------------------------------------------------
OsCPK9          ------------------------------------------------------------
OsCPK29         ------------------------------------------------------------
OsCPK21         ------------------------------------------------------------
OsCPK22         ------------------------------------------------------------
OsCPK18.1       ------------------------------------------------------------
OsCPK18.3       ------------------------------------------------------------
OsCPK18.2       ------------------------------------------------------------
OsCPK18.4       ------------------------------------------------------------
OsCPK4          ------------------------------------------------------------
OsCRK1          ------------------------------------------------------------
OsCRK4          ------------------------------------------------------------
OsCRK3          ------------------------------------------------------------
OsCRK2          ------------------------------------------------------------
212             ------------------------------------------------------------
81              ------------------------------------------------------------
82              ------------------------------------------------------------
83              ------------------------------------------------------------
85              ------------------------------------------------------------
223             ------------------------------------------------------------
84              ------------------------------------------------------------
99              ------------------------------------------------------------
100             ------------------------------------------------------------
98              ------------------------------------------------------------
101             ------------------------------------------------------------
102             ------------------------------------------------------------
103             ------------------------------------------------------------
106             ------------------------------------------------------------
155             ------------------------------------------------------------
213             ------------------------------------------------------------
104             ------------------------------------------------------------
105             ------------------------------------------------------------
86              ------------------------------------------------------------
87              ------------------------------------------------------------
94              ------------------------------------------------------------
95              ------------------------------------------------------------
50              ------------------------------------------------------------
72              ------------------------------------------------------------
OsCBL8          ------------------------------------------------------------
122             ------------------------------------------------------------
121             ------------------------------------------------------------
238             ------------------------------------------------------------
43              ------------------------------------------------------------
228             LVIETIRREEFGLDQSLSCTENSLLKKQHARLGRALHCLSQELYSQDSHLLLELVQNADD
71              ------------------------------------------------------------
215             ------------------------------------------------------------
69              ------------------------------------------------------------
120             ------------------------------------------------------------
128             ------------------------------------------------------------
229             ------------------------------------------------------------
231             ------------------------------------------------------------
123             ------------------------------------------------------------
141             ------------------------------------------------------------
142             ------------------------------------------------------------
219             ------------------------------------------------------------
131             ------------------------------------------------------------
237             ------------------------------------------------------------
64              ------------------------------------------------------------
133             ------------------------------------------------------------
68              ------------------------------------------------------------
119             ------------------------------------------------------------
127             ------------------------------------------------------------
135             ------------------------------------------------------------
240             ------------------------------------------------------------
137             ------------------------------------------------------------
144             ------------------------------------------------------------
225             ------------------------------------------------------------
216             ------------------------------------------------------------
239             ------------------------------------------------------------
                                                                            

OsCaM1-1        ------------EEELKEAFRVFDKD----------------------QNGFISAAELRH
OsCaM1-2        ------------EEELKEAFRVFDKD----------------------QNGFISAAELRH
OsCaM1-3        ------------EEELKEAFRVFDKD----------------------QNGFISAAELRH
OsCaM1-2AS      ------------EEELKEAFRVFDKD----------------------QNGFISAAELRH
OsCaM2          ------------EEELKEAFRVFDKD----------------------QNGFISAAELRH
OsCaM3          ------------EEELKEAFRVFDKD----------------------QNGFISAAELRH
OsCML1          ------------EEELKEAFRVFDKD----------------------QNGFISATELRH
OsCML1AS        ------------EEELKEAFRVFDKD----------------------QNGFISATELRH
OsCML4          ------------EDDIREAFRVFDKD----------------------QNGFITPDELRH
OsCML5          ------------EDDIRDAFRVFDKD----------------------QNGFITPDELRH
OsCML2          ------------DEELKEAFEVLDKD----------------------QNGFISPTELRT
OsCML3          --------GDAADEELREAFKVFDKD----------------------QDGLISAAELRH
OsCML6          ------------EEELRKAFRIFDKD----------------------DNGFISRNELSM
OsCML7          -----------FDRPLRDAFRVLDKD----------------------ASGTVSVADLRH
OsCML8          ------------EKELAACLDVFDDA----------------------RSGVIPAEQLRQ
OsCML11         ------------QAQLLEVFRAFDRD----------------------GNGFISAAELAR
OsCML33         ------------QAELAEAFRAFDRD----------------------GNGFISAAELAR
OsCML19         ------------EDQIRRLFNIFDRD----------------------GNGFITAAELAH
OsCML9          ------------KEELTKAFSIIDQD----------------------KNGKISDVDIQR
OsCML12         ------------REELNKAFKIIDKD----------------------NNGKISDVDIQR
OsCML10         -------DAAAVEEDLRHAFRVFDAD----------------------GNGTISAAELAR
OsCML27         -------DAAAAEEDLRHAFGVFDAD----------------------GNGVITPAELAR
OsCML15         -----KDQEAASEAELREAFRMYDAD----------------------SNGKISARELHR
OsCML18         --------DAEHEAELRAAFDVYDVD----------------------GDGRITAAELGK
OsCML14         ---------DVDEASMREAFDVFDRN----------------------GDGFITVDELGA
OsCML30         ---------EEEDGDMREAFRVFDAN----------------------GDGYITVDELGA
OsCML24         ---------DDEDEGMREAFNVFDQN----------------------GDGFITVDELRS
OsCML35         -----EYEAEEEERDLREAFDVFDGN----------------------KDGLISAEELGT
OsCML31         ---------GGDE-EMKEAFKVFDVD----------------------GDGFISASELQE
OsCML34         ---------DEEE-EMREAFKVFDVD----------------------GDGFISASELQE
OsCML26         ---------DDDEGDMKEAFRVFDED----------------------GDGFISAAELQA
OsCML29         ---------EEKEADMREAFGVFDED----------------------GDGYISAAELQA
44              -------------EDLRRAFGAFEAVK---------------------GSGRITPRGLQR
45              -------------EDLRSAFEVFNAVE---------------------SAGRITARGLQR
OsCML13         -----------RCRGLMEAFRMYEM---------------------EGE-GRITPASLKR
OsCML17         ----------ETCRCLREAFAMYEM---------------------EGR-GCITPLSLKL
OsCML23         -----------RGTGLREAFGMYEM---------------------EGE-GCITPTSLRR
OsCML20         -----------SLRCLREAFDMYAE---------------------EEETAVITPASLRR
OsCML21         -----------SLRCLREAFDMYAE---------------------EEETAVITPASLRR
70              -----------PAQEQRRLMQIRSKTLLSEVLRG----IGANEARYSCRAVADGYVGFAE
151             -----------DNDGKVSAFELR-----------------------GCMVVELGEDVFEE
153             ------------------------------------------------------------
209             ------------------------------------------------------------
OsCML25         -----------GALGALLQSAVPALE----------------------SAAGPDGVLGAD
OsCML28         --------------ALRAAFDEYDED----------------------GNGVITAEELRR
211             --------------ALHAVFDEYDED---------------------------SIEELR-
109             --------------TILRAYTTLCLS----------------------KSGTLHKNQILT
110             --------------TILRAYTTLCLS----------------------KSGTLHKNQILT
111             --------------ELYRIFQAIDVE----------------------HNGCILPEELWH
112             --------------ELYRIFQAIDVE----------------------HNGCILPEELWD
66              -----AVSEAKIKMGLGNLEATFETL------------VDAFVFLDKNKDGYVSKEEMVQ
67              -----LVSEARKRMGLGSLEPTFETL------------VDSFVFLDKNKDGYVSKNEMIQ
65              -----DVTYRVSEFESARLNYVFDEL------------IDAFLFFDKDGNGKMKRKDVTQ
88              -----RVDDFDDYPDLKDLRITFEEFKAFADLRRKLEPFAMAIFSYGKVNGLLTKQDLKR
89              -----RVDNLGNDPDLKGVRITFEEFKSFADLRRRLEPLAMAIFTYGKVNGLLTKQDLKR
77              ---------ADQLHRSAREMELYDKNG-------------------DGVVSYGDFRAQHN
217             ---------ADQLHRSAREMELYDKNG-------------------DGVVSYGDFRAQHN
78              ---------ADQLHRSAREMELYDKNG-------------------DGVVSYGDFRAQHN
79              ---------REVMHRTARELDLHDRDH-------------------DGRIAFSEYERPSW
80              ---------REVMHRTARELDLHDRDH-------------------DGRIAFSEYERPSW
218             ---------REVMHRTARELDLHDRDH-------------------DGRIAFSEYERPSW
114             ---------RPVIMDFMQQIGQTNRRV-------------------LATNEWLRVHECDN
115             ---------RPVIMDFMQQIGQTNRRV-------------------LATNEWLRVHECDN
113             ---------RPLIMDFMKQVGQANRRV-------------------LATDEWLRVHGCDD
49              -------------LKAGRAVRHADRD----------------------NSGFVDES----
152             -------------WKSIVALHQADKD----------------------RNGYIDEF----
149             -------------WKAREAMREADAN----------------------RNGVVDRD----
154             -------------WKARAGVRAADAN----------------------RDGAVAGDD---
51              -------------WRSRQGISYADAD----------------------GDGYIDDG----
148             -------------IKCRRGMSHADAD----------------------GDGYIDDS----
57              ---EPAPLPAEVSALYDSVFEQFDAD----------------------HSGAVDRAEFRD
214             ---QLAPVPAEVSALYDSIFEQFDAD----------------------HSSAVDRAEFRD
58              ---EAAMGADELVELYRGLFARFDRD----------------------GNGAVDLEEFRA
224             ---EAAMGADELVELYHGLFLRFDRD----------------------GSGAVDLEEFRA
61              ---EAAMSSDELVEMYRGLYARFDHD----------------------GNGTVDLEEFRA
59              ---GAAATDAELVDLYRGLFARFDRD----------------------GDGAVDREEFRA
60              ---DGHGGADD--GLYRGLFARFDRD----------------------GDGKVGLHEFRA
62              ---EAVMSADELVKLYRGLFAWFDRD----------------------GSGAVELEEFRA
136             ---PARGSSAQADHIYSEVLNEFTKG----------------------KKESVSKSEFQR
220             ---PARGSSPNADHIYSEAISELTHG----------------------KKEEVSRTEFQE
107             MRPTQPGAPAASLQGQGPGINQVPLG----------------------GGSMGAPAGWRG
108             STDWFNGKKSASPLGVTSQTPTRGVS----------------------PQVNLATAGIPT
116             FSSKSAKKMQVPLTAVTSVIDGLKRL----------------------YVEKLKPLEVAY
117             FSSKSSKK--IPLNAVTSVIDGLKKL----------------------YIEKLKPLEVTY
118             FNSKSGKK--IPLRSVTSIIDGLKKS----------------------YIEKLRPLEKTY
233             FYSQPQIS----LTNSRHLED---------------------------LYNRYKEPDVDM
234             FYSQPQIS----LTNSRHLED---------------------------LYNRYKEPDVDM
52              ----KGFISEDEFLSIP--------------------------------EFSLNPLSKR-
53              ----GGFVSAEEFMTVP--------------------------------EFAVNPLSQR-
96              --RDGVLLCKLINVAVPGTIDERAIN----------------------TKKDPNPWERNE
97              --RDGVLLCKLINLAVPGTIDERAIN----------------------KKRVLNPWERNE
90              --QEAQMLKLRCMRALKRIFILCDHD----------------------RDGAFSDVELND
91              --QEAQSLKPRCVRALKRIFILCDHD----------------------RDGALSDVELND
210             --KATRSIKPRCMMAFQQIFSLYDRD----------------------KDGAVSDAEMNA
92              ----PKDLKEQCLSRIDHLFFAG-EG----------------------LQIQEFRSVTK-
93              ----TYELKKQCIAIVDQLFAGHSNG----------------------LRIQEFRLVTR-
73              ------AKGRFVPAKFEEIFSKHAKN----------------------RPDALTSLEVKE
222             ------AKGR--------------------------------------------------
221             ------AKGRFVPAKFEEIFSKHAKN----------------------RPDALTSLEVKE
74              ------SEGRFVNEKFDEIFTKHAKT----------------------VPDGLTAAELDE
76              ------SEGRFVAEKFEEIFAKHAKT----------------------VPDALTSDEIDE
235             ------ANGRFVPEKFEEIFKKHAHT----------------------RPDALTDKELKE
236             ------ANGRFVPEKFEEIFKKHAHT----------------------RPDALTDKELKE
75              ------NEGRFMPVNFESIFSKNART----------------------APDKLTFGDIWR
230             ------NEGRFMPVNFENIFSKYART----------------------SPDRLTYREVWQ
132             ----LFALQHYGTHRVGFLFAPIVLA----------------------WLICMSMLGLYN
227             ----LFALQHYGTHRVGFLFAPIVLA----------------------WLICMSALGLYN
OsCBL2          --PSAPLDEKID-----FSFQLYDLK----------------------QQGYIERQEVKQ
OsCBL3          --PNAPLDEKID-----FSFQLYDLK----------------------QQGFIERQEVKQ
OsCBL6.1        --PNAPIDDKID-----FAFKLYDLK----------------------QQGFIEKQEVKQ
OsCBL6.2        --PNAPIDDKID-----FAFKLYDLK----------------------QQGFIEKQEVKQ
OsCBL1          --PNIPMEEKID-----FSFKLYDMD----------------------NTGFIERKEVKQ
OsCBL4          --PKAPKSEKTA-----FAFKLYDLR----------------------GTGYIEKEELRE
OsCBL5          --PDAPEEQKAG-----FAFKLYDLR----------------------QTGFIERHELKE
OsCBL7          --PETPLAEKIALFPLAVAFRLYDLR----------------------GTGYIEREELYE
OsCBL12         --PETPLGDKIALFFFVVAFRLYDLR----------------------GTGCIEREELHE
OsCBL9.1        --PLAPLEDKIN-----FAFRLYDLR----------------------QTGFIEREEVMQ
OsCBL9.23       --PLAPLEDKIN-----CKYTS--------------------------------------
OsCBL10         --PNTPLEDKID-----FSFRLYDLR----------------------QTGFIEREEVKQ
OsCBL11         --PDTPMEDKID-----FSFQLYDIK----------------------NQGFIERAELKQ
55              -------------------------------------------------------GMSDD
56              -------------------------------------------------------ELRDD
54              -----------------------------------------------------GGEMTVE
129             --------HYLTFMLRKKLQEIKNDDK--------------------MIQAEGVESLSEE
130             --------HYLRFMLRKKLQDIKNDDK--------------------MIQAEGVESLSEE
138             --------KFLRSQGFVSSYDTAHQYS--------------------DSEEDAHKWVSHR
140             --------KFLRSQGFVSSYDTAHQYS--------------------DSEEDAHKWVSHR
139             --------KFLRSQGFVSSYDTAHQYS--------------------DSEEDAHKWVSHR
232             ---------FMTVQEYLNKFTQLAQYA--------------------ASDIQDEKEKIER
241             ---------FMTVQEYLNKFTQLARYA--------------------ASDIQDEKENIER
226             ---------NISVNEYLSMFNKLARYA--------------------PEEVDTDKKKIRK
134             --------HMLKKKKFVLKVELHKWLE--------------------GLEKENGKIMDRK
243             --------HMLKKKKFVLKVELHKWLE--------------------GLEKENGKIMDRK
150             ------------------------------------------------------------
242             ------------------------------------------------------------
OsCML32         --------------------LRVNGE-----GDER-------SLVEDEA--LVLLEEKQA
143             --------------------LRVNGE-----GDER-------SLVEDEA--LVLLEEKQA
OsCML16         --------------------LSFNAE-----GNE----------VEDEA--LVLLEEKQA
145             --------------------LVAADE-----DDEEGDHQAPCGACEAVAAVEKLAESKVA
146             --------------------LVAADE-----DDEEGDHQEPCGACEEVA---ELAESKMA
47              --------------------MVAAGE-----DDD--DDDEACGVCEAVAAVEEMAEGKVA
OsCML22         --------------------LRWQRS-----GEAAMECQG-CDIPMDAT-VDELLDRKMA
48              --------------------PPAAVD-----LDTVLG------LMGGAG---GAAPSEEA
63              --------------------LEVALR-----RIVSSKEELAAMLAEAECAGELVLEEIAA
124             --------------------LEVALR-----RIVSSKEELAAMLAEADYAGELVLEEIAA
46              --------------------LEAVLR-----RLGHGEPDDEELDAVAAIAAE------AE
126             ------PLMEVQIRTKEMNDAAVFG--------HALYKGCLADPEEAKRLKDIMLAAAEV
147             ------PLMEIQVRTREMDMAAVGGQ-----ASHALYKGGLTDPEEAKRLKAIMLAAAEV
125             ------PLMEIQIRTKEMHKFAVGGE-----ASHSLYKGGLTDPGEAKRLKAIMLAAAEL
OsCPK1          ------NSGTITLEELRSGLPKLGT------KISESEIRQLMEAADVDGNGTIDYAEFIS
OsCPK15         ------NSGTITLEELRAGLPKLGT------KISESELRQLMEAADVDGNGSIDYVEFIS
OsCPK19         ------NSGTITYEELKAGLAKLGS------KLSEAEVKQLMEAADVDGNGSIDYVEFIT
OsCPK2          ------NSGTITVDELRKGLSKQGT------KLTEAEVQQLMEAADADGNGTIDYDEFIT
OsCPK14         ------NSGTITVDELRKGLAKKGT------KLTEAEVQQLMEAADADGNGTIDYEEFIT
OsCPK25         ------NSGTITLEELKNGLAKQGT------KFSDNEIEQLMEAADADGNGIIDYEEFVT
OsCPK26         ------NSGTITLEELKNGLAKQGT------KFSDNEIEQLMEAADADGNGIIDYEEFVT
OsCPK12         ------RSGTITVEELKVGLTKLGS------RISEAEVQKLMEAVDVDKSGSIDYSEFLT
OsCPK13.1       ------NSGAITYDELKEGLRKYGS------TLKDTEIRDLMDAADIDNSGTIDYIEFIA
OsCPK13.2       ------NSGAITYDELKEGLRKYGS------TLKDTEIRDLMDAVS--------------
OsCPK5          ------NSGAITYDELKEGMRKYGS------TLKDTEIRDLMEAADVDNSGTIDYIEFIA
OsCPK6          ------ASGAITFDELKEGLRRYGS------NLREAEIRDLMDAADVDKSGTIDYDEFIA
OsCPK7.234      ------NRGVITFGELREGLRRFGA------EFKDTEIGDIMEAAHNDNNVTIHYEEFIA
OsCPK7.1        ------NRGVITFGELREGLRRFGA------EFKDTEIGDIMEAAHNDNNVTIHYEEFIA
OsCPK23         ------NRSVVTFGELKG-LKRYSS------VFKDTEINDLMEAAD-DTTSTINWEEFIA
OsCPK17.12      ------NSGQITLEELKTGLRRVGA------NLKDSEITTLMEAADIDNSGSIDYGEFIA
OsCPK17.3       ------NSGQITLEELKTGLRRVGA------NLKDSEITTLMEAADIDNSGSIDYGEFIA
OsCPK11         ------NSGHITLEELKTGLQRVGA------NLMDSEIDALMEAADIDNSGTIDYGEFIA
OsCPK10         ------NSGQITFEELKVGLKKVGA------NLQESEIYALMQAADVDNSGTIDYGEFIA
OsCPK27         ------NSGQINYEELKAGLERVGA------NMKESEIYQLMQAADIDNSGTIDYGEFIA
OsCPK24         ------DSGTITFDELKEGLKRVGS------ELTEHEIQALMEAADIDNSGTIDYGEFIA
OsCPK28         ------NSGTITYDELKNGLKRVGS------DLMEPEIQALMDAADIDNSGTIDYGEFLA
OsCPK3          ------NDGIVSYEELKSGIAKFGS------HLAESEVQMLIEAVDTNGKDALDYGEFLA
OsCPK16         ------NDGIVSYEELKSGIAKFGS------HLAESEVQMLIEAVDTNGRGALDYGEFLA
OsCPK8          ------KNGQLTFEDFKAGIRKLGN------QMPDSDLKILMDAADIDKNGILDYQEFVA
OsCPK20         ------KDNMINFDELKLGLHKLGH------QMADADVQILMDAADVDGNGSLDYGEFVA
OsCPK9          ------NNGRVTLQELKDGLTKVGS------KLAEPEMELLMEAADVDGNGYLDYGEFVA
OsCPK29         ------KKGHLTLEELRKGLQVIGH------NIHDTDVDMLMEAADIDGNGILDCKEFVT
OsCPK21         ------KNGHLSLDELLEGLHINGQ------PVPEPEIRMLLEAADTDGNGTLDCDEFVT
OsCPK22         ------NSGNLTLEDLKLGLQINGH------PVPETEIEMLLEAGDIDGNGTLDCEEFVT
OsCPK18.1       ------KNGTISLEELKQALAKDVPW-----RLKGPRVLEIVEAIDSNTDGLVDFEEFVA
OsCPK18.3       ------KNGTISLEELKQALAKDVPW-----RLKGPRVLEIVEAIDSNTDGLVDFEEFVA
OsCPK18.2       ------KNGTISLEELKQALAKDVPW-----RLKGPRVLEIVEAFSPCKG-----EYLLS
OsCPK18.4       ------KNGTISLEELKQVH--------------------------PCWN-----SSLHY
OsCPK4          ------KSGSISIEEMRHALAKDLPW-----RLKGPRVLEIIQAIDSNTDGLVDFEEFVA
OsCRK1          ------KSDLITLQNLKTALMKNSTN-----AMKDSRVVDFVNTISNIQYRKLDFEEFSA
OsCRK4          ------KNGYISLQNLKTALVKNSTD-----AMKDSRVIDFVNTVCTLQYRKLDFEEFAA
OsCRK3          ------RNGCITLDNIRMALTREATY-----AMKESRVQEILVSLSALQYRRMDFQEFCA
OsCRK2          -------DGFVSLDNFRTALTRYLTD-----AMKESRVLEFLHALEPLAYRRMDFEEFCA
212             ------TDGRLCIENFRMALLQNSTD-----AMKESRALDILNALEPLAYRRMDFEEFRA
81              --------------RDGSGMIDD-----------KELQSALSGYSQSFSLRTVHLLMYLF
82              --------------RDGSGMIDD-----------KELQSALSGYSQSFSLRTVHLLMYLF
83              --------------RDGSGMIDD-----------KELQSALSGYSQSFSLRTVHLLMYLF
85              --------------RDGSGSIDE-----------RELQDALSSAYHRFSIRTVRLLLFLF
223             --------------RDGSGSIDE-----------RELQDALSSAYHRFSIRTVRLLLFLF
84              --------------RDGSGSIDE-----------RELQDALSSAYHRFSIRTVRLLLFLF
99              ------N----EEVESIHGSEIG-------------SFKNNGPGRAYFYWVTREQGSFEW
100             ------N----EEVESIHGSEIG-------------SFKNNGPGRAYFYWVTREQGSFEW
98              ------N----GDVQSTHDAELGC------------TFKSNGPGRAYFYWVTREQGSFEW
101             ------DPESAASPHTTNGGGAA-----------AAARRAFMTKRVYFYWCTREEGSFEW
102             ------DPESAASPHTTNGGGAA-----------AAARRAFMTKRVYFYWCTREEGSFEW
103             ------E----GSVGTTEPESSS-----------KAKKKPFMTKRAYFYWVTREEGSFEW
106             ------EEEASGDLYPPIGRNKAHVDLDTLMRITSKPKRVLKTTNAYFYWVTREQGSFDW
155             ------EEDASTDLYPPMGRNKPHVDLGTLMTITSRPKKILKTTNAYFYWVTREQGSFDW
213             -----------GDLEDGDGNDNS----------VSSSSAAFKTRRAYFYWVTREQGSFEW
104             ------LMDLAMETSRSEDSANSFS----VSTASSNKKRAYRTSRAHFYWVTREPLSFEW
105             ------LMDLAMETSRSDDSANSFS----VSTASSNKRRAYRTSRAHFYWVTREPGSFEW
86              ----------------------------------------------VGAADFVLYKLKEL
87              ----------------------------------------------VGAAEFVVYKLKEL
94              ------LTMFQRTRDEQTGLLDKDEEEGEADGNPTWTCIKAILLLLLGTAMAAASADPLV
95              ------TDYHARTRQEHDLLVDRSDETVESVENPGWCITKAVGLLLLGSAIAAAFADPLV
50              -------------------LYLADKN----------------------RNGVIDDGEIKH
72              --------AHLSKVEVEEIMERIGLG----------------------VGGHGEGLKARM
OsCBL8          ------------------IFDLFDLK----------------------RNGITDFGEFVQ
122             ---VLSCKVALRTKRLRNLLGTHDLTS-------------EELDNLRLHFGRICADGENA
121             ------SQEKVKLWLLKDKLSGMDHD----------------------RDGKLSLDEFIS
238             ---------ADTINKLKKAFPELVQEVTR-----------------PSNFQDFYPYAFRY
43              --------KADAAAEARRMICVADFK----------------------KNGYMDFEEFME
228             NTYVEDVEPTLAFILQDNGIVVLNNESGFSAENIRALCDIGSSTKKGSNQGYIGNKGIGF
71              -------DDEPSLDEVKQAFLVFDED----------------------NDGYIDALDLYR
215             ------DELLQTVMSCCNPILSYSNDG-------------PQNPEALTIQTIFVANEIEA
69              ---------AGCRPAMEDVLRVMDRD----------------------GDGKVGFDDLKA
120             ----IPNDVEVGFLTLLESLNFCKVG--------------QYLKCPKWPIWVVGSESHYS
128             ------PLTLRLPMTFNEFFVRQLKPG--------------ARPIACYEQDTIATCAADS
229             -------------EWLRRIFLRFKLD----------------------VDGSLTKLELAA
231             --------AHIIRFTQRKLLRIFPRS---------------------TRITSSNYNPLMG
123             --LKEYADGTLTDIFIERVFDEHVRRS----------------KVGGGNSREMDFESFLD
141             ----DAQTVIIVKDTEGFVFGGYASHP--------------------WERHSDFYGDMKT
142             --------VLCQVRRASPSWKELAIGLG-------------------LAAAVVGATLLVR
219             -------------NGGGRGCATPGDG-----------------------DGVVTREEVAA
131             -----DFELIFAELDQSGDFKVTSEEFATLCNTIAIKFQKEPPPSYLEKYPSFYHSALCE
237             -------------SAPCSSMADLGPR------------------------RYRRTPRLVS
64              ---------IDAAASGKDDIDAATATG---------------------NDEFAAAVACFN
133             ----QDLANALDIRAFEKTTKLGRCDAELLRKEMNETDVPISYSGAGNPEKSIRKAALEV
68              --------------KLKAMMNEYDIN----------------------LDGLLDREEFAE
119             ------SVPAMSGETPSTGMKGSGSTP-------------------CKKNNTVPIQDSAK
127             -------DGKVNCSNYMVEMAWVKETYG-----------------VSTSEAMALLEDFLC
135             ---VLDLEECENMGDNHPILANVETLLHLKYLRIGMLCPITELPRNIGELRHLETLDMRF
240             ---------DKEISEWEKLFASLRTG---------------------VYGRKILLTTRMQ
137             -------AGDMLLRLLSLRLAAEDEIH--------------------ALLAIMELGAFLH
144             -----------ISLILDPRFKLVNAER-------------------LLKKASLPPDRISE
225             -----PRHGASDPAQPRHQERRLASDHYS--------------CVPSSEFDHAIAAAIAA
216             ---------TAEIDRIHRGSRTDDDDD---------------------VSGDVTTGGGSE
239             -------IHQDGMLKYKGTYEIISPD----------------------DIGLTRANEFGI
                                                                            

OsCaM1-1        VMTNLGEKLT---------------------------DEEVDEMIREADVDGD-------
OsCaM1-2        VMTNLGEKLT---------------------------DEEVDEMIREADVDGD-------
OsCaM1-3        VMTNLGEKLT---------------------------DEEVDEMIREADVDGD-------
OsCaM1-2AS      VMTNLGEKLT---------------------------DEEVDEMIREADVDGD-------
OsCaM2          VMTNLGEKLT---------------------------DEEVDEMIREADVDGD-------
OsCaM3          VMTNLGEKLT---------------------------DEEVEEMIREADVDGD-------
OsCML1          VMANIGERLT---------------------------DEEVGEMISEADVDGD-------
OsCML1AS        VMANIGERLT---------------------------DEEVGEMISEADVDGD-------
OsCML4          VMANLGDPLS---------------------------DDELADMLHEADSDGD-------
OsCML5          VMANLSDPLS---------------------------DDELADMLHEADSDGD-------
OsCML2          VMTNLGEKMT---------------------------DEEVEQMIREADTDGD-------
OsCML3          VMISLGEKLT---------------------------DEEVEQMIREADLDGD-------
OsCML6          VMASLGEEMT---------------------------EDEIDDMMKAADSNND-------
OsCML7          VLTSIGEKLE---------------------------PHEFDEWIREVDVAPD-------
OsCML8          AMVSHGDRLT---------------------------EEEADEMVRKADPAGE-------
OsCML11         SMARLGQPLT---------------------------FEELTRMMRDADTDGD-------
OsCML33         SMARMGHPIC---------------------------YAELTDMMREADTDGD-------
OsCML19         SMAKLGHALT---------------------------VKELTGMIKEADTDGD-------
OsCML9          IAKELGENFT---------------------------YQEIQEMVQEADRNGD-------
OsCML12         LAIETGEPFT---------------------------LDEVREMIEAADENGD-------
OsCML10         VLHGLGEKA---------------------------TVQQCRRMIEGVDQNGD-------
OsCML27         VLRGIGEAA---------------------------TVAQCRRMIDGVDRNGD-------
OsCML15         VLRQLGDKC---------------------------SVADCSRMIRSVDADGD-------
OsCML18         VLGRIGEGC---------------------------SAEECERMIASVDVDGD-------
OsCML14         VLASLGIKQ--GR-----------------------TAEDCGRMIGQVDRDGD-------
OsCML30         VLASLGLKQ--GR-----------------------TAEECRRMIGQVDRDGD-------
OsCML24         VLSSLGLKH--GR-----------------------TADDCRRMISMVDADGD-------
OsCML35         VLESLGLRQHGGRP----------------------AVAECRDMIRLVDSDGD-------
OsCML31         VLKKLGMPE--AG-----------------------SLANVREMICNVDRDSD-------
OsCML34         VLKKLGLPE--AG-----------------------SLATVREMICNVDRNSD-------
OsCML26         VLKKLGLPE--AR-----------------------NLATVQEMICNVDRDCD-------
OsCML29         VLSRMGLPE--AA-----------------------CMARVRDMIAAADRDSD-------
44              VLSQLGDEA---------------------------SVAECEAMISAYDDDGD-------
45              VLAQLGDER---------------------------SVADCEAMIRAYDVDGD-------
OsCML13         MLSKLGSHQG---------------------------IEECQTMICRFDLDGD-------
OsCML17         MLSKLGTHLD---------------------------VAECQAMICRFDMNGD-------
OsCML23         MLRRLGSDQD---------------------------IDDCRAMICRFDLNGD-------
OsCML20         MLRRLGSEHQRLE------------------------MEECRAMICRFDLNGD-------
OsCML21         MLRRLGSEHQRLE------------------------MEECRAMICRFDLNGD-------
70              ATVYGARGVGEPF------------------------VVRAQGISAIRPCDAE-------
151             AAAILGKAKG--------------------------------------------------
153             -------------A----------------------RYEDCEKMIHVFDKDGD-------
209             -------------A----------------------RYEDCEKMIHVFDKDGD-------
OsCML25         ELARLLSVMG--TA----------------------SVEDCMEIIACMDGDGD-------
OsCML28         ALRRLNLDGM--DL----------------------TAEQCAEIVAAVDSDGD-------
211             ----------------------------------------------AVMEDGD-------
109             SLKGAGLPAN---------------------------EDNAAAMLRYLNADSE-------
110             SLKGAGLPAN---------------------------EDNAAAMLRYLNADSE-------
111             ALVKAGIEID---------------------------DEELARFVEHVDKDNN-------
112             ALVKAGIEID---------------------------DEELARFVEHVDKDNN-------
66              SMNETATGERSS-------------------------GRIAMKRFEEMDWDKN-------
67              AINETIGGERSS-------------------------GRIGMKRFEEMDWDKN-------
65              RMNEATHQERTP-------------------------SHITSQLFKEMDLNRN-------
88              AATHVCEVDLT--------------------------DKVVDVIFLVFDANRD-------
89              AAHHVCGVDLT--------------------------DRVVDIIFHVFDTNHD-------
77              ES----SGEVNSLG----------------------FPWWKEEHFNASDADGH-------
217             ES----SGEVNSLG----------------------FPWWKEEHFNASDADGH-------
78              ES----SGEVNSLG----------------------FPWWKEEHFNASDADGH-------
79              AWRF-DDHNSSNDG----------------------VGWWKEEHFNASDMD---------
80              AWRF-DDHNSSNDG----------------------VGWWKEEHFNASDMDGD-------
218             AWRF-DDHNSSNDG----------------------VGWWKEEHFNASDMDGD-------
114             IYAIGDCASITQRK----------------------IMDDISTVFKMADKDNS-------
115             IYAIGDCASITQRK----------------------IMDDISTVFKMADKDNS-------
113             VYALGDCATITQRK----------------------VMEDIASIFRVADKDNS-------
49              EIENLVAFAQKTLG----------------------------------------------
152             EIENLVTFAQKVLG----------------------------------------------
149             EMVRLYAFAQRHLH----------------------------------------------
154             EVATLFAFAQRHLN----------------------------------------------
51              EVDGLIEYAQKSLG----------------------------------------------
[truncated: 452,456 more chars]
