# Supplementary material for: Genome-wide identification and analyses of the rice calmodulin and related potential calcium sensor proteins
Source: BMC Plant Biol. 2007 Jan 30;7:4. doi: 10.1186/1471-2229-7-4 (PMC1797041; doi:10.1186/1471-2229-7-4)
Supplement: Additional File 3 — The alignment for the phylogenetic tree in Figure 2 as a ClustalX alignment file. [file 1471-2229-7-4-S3.aln]

CLUSTAL X (1.83) multiple sequence alignment


OsCML25         -----------------------------------------------------------M
OsCML28         -----------------------------------------------------MGLVVSA
OsCML13         ------------------------------------------------------------
OsCML17         ------------------------------------------------------------
OsCML20         ------------------------------------------------------------
OsCML21         ------------------------------------------------------------
OsCML23         ------------------------------------------------------------
OsCML10         ---------------------------------------MVKIKMPALFRRR----SGSK
OsCML27         ---------------------------------------MGKVR--AFFSRKGRGNSSGR
OsCML15         ------------------------------------------------------------
OsCML18         ---------------------------------------MSNTT----------------
OsCML14         ------------------------------------------------------------
OsCML30         -----------------------------------------------MPPEPPASPPPPK
OsCML24         ------------------------------------------------------------
OsCML35         ---------------------------------MAPLLLLFLLGGLCALFSLASSSPATK
OsCML31         ---------------------------------------MEGEQQQQQQQSVAAVRPSLG
OsCML34         ---------------------------------------------MDAKQSVAAAKPSLA
OsCML26         ---------------------------------------------MDAAG--VAAKPSLS
OsCML29         -------------------------------------MLRPPPPSSVLTASAAAARPPAS
OsCaM1-1        ------------------------------------------------------------
OsCaM1-2        ------------------------------------------------------------
OsCaM1-3        ------------------------------------------------------------
OsCaM3          ------------------------------------------------------------
OsCaM2          ------------------------------------------------------------
OsCML1          ------------------------------------------------------------
OsCML4          ------------------------------------------------------------
OsCML5          ------------------------------------------------------------
OsCML2          ------------------------------------------------------------
OsCML3          ------------------------------------------------------------
OsCML6          ------------------------------------------------------------
OsCML7          ------------------------------------------------------------
OsCML8          ------------------------------------------------------------
OsCML9          ------------------------------------------------------------
OsCML12         -------------------------------------------------MASKYRGYYHD
OsCML11         --------------------------------------MTTMAAR---------------
OsCML33         -MQSQRERPREDRVHEETRGADHAHPSVPHAAAAASATATETATRTMSLHAGGVVVVDGK
OsCML19         MSEPATTTPTPTPAGDHDAAATACKPAETTTALITCRSSSCSAQQQ--------------
                                                                            

OsCML25         ATPAG----GRPSQPQPQAQQLSVDFEALSYISS--LVEAFQAFDSDNDGLVTAPELR-G
OsCML28         AASCGRLRRSRSRSPPPAVLDPSQSPLSLEREAEPELIRVFRCFDTDGDGLISAAEMR-E
OsCML13         --------------------------MVAATAEFRR---VFSAFDRDADGKISAAELRLC
OsCML17         --------------------------MVAS-DEFRR---VFGSFDQDGDGKISATELRLC
OsCML20         ---------------------------MASSAS-----SVFAAFDKDGDGKVSASELRGC
OsCML21         ---------------------------MASSAS-----SVFAAFDKDGDGKVSASELRGC
OsCML23         -------------------------MVVASAASPCESSALFATFDHDGDGRISAAELRLC
OsCML10         S------------PPLPQADPASGGGSP-APTPEEEMERVFRKFDANGDGRISRSELGAL
OsCML27         SRSMREAAMNVDWSPRPSDLAAAAAAKPRPPAAEDETERVFRKFDANGDGRISRAELAAL
OsCML15         ---------------MP----------------MAELEQVFRRYDANGDGKISAEELASV
OsCML18         ------------EKKMPQQQQVERPTAL--APADAEIERVFTRFDADGDGRISPSELAAV
OsCML14         ----------------------------MACDQQAELRRVFELFDRDGDGRITREELTES
OsCML30         KMSPPGAG-----------AGAGSKKKQQQQADAAELARVFELFDRNGDGRITREELEDS
OsCML24         -------------------------------MDSTELRKVFKMFDKNGDGRITKKELGES
OsCML35         KCGDAKKRREEEGEEVVVVAKKRPEEEPRRPDPDADLGIVFSTFDHDGDGFITAAELEES
OsCML31         ------------------KAPSPSFRLRNGSLNAVRLRRVFDLFDRNGDGEITVDELAQA
OsCML34         K-----------------KTASASFRLRNGSLNAVRLRRVFDLFDRNGDGEITVDELAQA
OsCML26         ------------------RKPSPSFRLRNGSLNALRLRRVFDLFDRNGDGEITLDEMASA
OsCML29         V-----------------VQPQRQAAHRR-RAETLRLRRVFEMFDRDGDGVITPAELSGA
OsCaM1-1        ------------------------MADQLTDDQIAEFKEAFSLFDKDGDGCITTKELGTV
OsCaM1-2        ------------------------MADQLTDDQIAEFKEAFSLFDKDGDGCITTKELGTV
OsCaM1-3        ------------------------MADQLTDDQIAEFKEAFSLFDKDGDGCITTKELGTV
OsCaM3          ------------------------MADQLTDDQIAEFKEAFSLFDKDGDGCITTKELGTV
OsCaM2          ------------------------MADQLTDEQIAEFKEAFSLFDKDGDGCITTKELGTV
OsCML1          ------------------------MADQLSEEQIGEFREAFSLFDKDGDGSITTKELGTV
OsCML4          -------------------------MDHLTKEQIAEFREAFNLFDKDGDGTITSKELGTV
OsCML5          -------------------------MDHLTKEQIAEFREAFNLFDKDGDGTITSKELGTV
OsCML2          ------------------------MEG-LTSEQMVAFQEAFLLFDKNGDGCITLEELAAV
OsCML3          ---------------------MAEVEVRVRQEQVAEFRETFAFFDKDGDGCITLEELDTV
OsCML6          ------------------------MESHLNEQQISDFRDAFSLFDKNNDGCISREELATV
OsCML7          -----------------------MGGKELSEEQVASMREAFSLFDTDGDGRIAPSELGVL
OsCML8          ------------------------MAAKLTQEQVDECREIFDLFDSDEDGRIAAGELVTA
OsCML9          -MSTVKG-------QTRRERPRGARPHGLTKQKRQEIKEAFDLFDTDNSGTIDAKELNVA
OsCML12         EASSAAGGGGGGGGGDGYRREKQVRKKRLTAQKRKEIKEAFDLFDTDGSGTIDPKELNVA
OsCML11         ------------------RSEAAPAPQQLRGSQLKQLRELFRRFDMNGDGSLTQLELAAL
OsCML33         EKGKKEEGEGKRKGKAPATAEAVRGRARLRGEQLRQLHEIFLRFDLDGDGSLTKLELAAL
OsCML19         ------------------QQQQQQQEEPLGDDQLGELREIFRSFDRNGDGSLTQLELGSL
                                                        *  :* : .* :   *:   

OsCML25         LLASLGL---DKPEHEVRDMLARADA-----DRDGKLSVEELLDVMNAGQLGLGALG---
OsCML28         FYGCS--------VDEAEEMVAAADR-----DGDGFVSIEELRAVMEGG--GLDALR---
OsCML13         MKAALGE---DMSAEEAEALVSSADT-----DDDGLLDEEEFTKLAVQLEM-GDEEE---
OsCML17         VKASLGE---DMPDEEVQALMALADT-----DGDGLLDEEEFVRLVTEMEADGDEEED--
OsCML20         MAAALGE---EVSEEEAAAILATADT-----DGDGLLDHHEFMRLSAAHQLQEPAEE---
OsCML21         MAAALGE---EVSEEEAAAILATADT-----DGDGLLDHHEFMRLSAAHQLQEPAEE---
OsCML23         MKTTLGE---EVSDEEAGQLVASVDA-----DGDGLLCEAEFVRLVQAAEVEEEDER---
OsCML10         FESLGHA----ATDDELARMMAEADA-----DGDGFISLDEFAALNATA------SG---
OsCML27         FRSVGHA----VTDDEVARMMQEADS-----DGDGYISLGEFAAISAPP------PG---
OsCML15         LRALGAP----LGPGEVRRMMDEMDS-----DRDGFVDLSEFAAFHCGPTPAHGGKGGDA
OsCML18         TRAIAPPPSESAGGREVAAMMNELDT-----DRDGFVDLGEFAAFHG------RGRG---
OsCML14         LERLGMPVH----REELAATIARIDA-----NGDGCVDMDEFTQLYETVMR--VDGGG--
OsCML30         LGKLGIPVP----ADELAAVIARIDA-----NGDGCVDVEEFGELYRSIMAGGDDSKD--
OsCML24         FKNFGIFIP----DDELDATMDKIDA-----NGDGCVDVEEFGLLYRSILGDDAAGRAPR
OsCML35         LKRLGIAVSS---AAEAAALVARVDA-----NSDGLIDIHEFRELYDSIPKRRKSHQQHP
OsCML31         LDALGLEADR----AGLAATVGAHVP-----DGAAGLRFEDFESLHRALGDALFGSLD--
OsCML34         LDALGLVADR----DGLAATVSAYVP-----EGAAGLRFEDFDALHRALGDALFGSLDG-
OsCML26         LDALGLGADR----AGLEATVGGYIP-----AGAAGLRFGDFEALHRALGDALFGPVE--
OsCML29         LCRLGARGEAPPAAAALDAVVAAYIA-----PGMAGLRFAEFEALHAELAG--LGGRQ--
OsCaM1-1        MRSLGQNP----TEAELQDMINEVDA-----DGNGTIDFPEFLNLMARKMK----DTDS-
OsCaM1-2        MRSLGQNP----TEAELQDMINEVDA-----DGNGTIDFPEFLNLMARKMK----DTDS-
OsCaM1-3        MRSLGQNP----TEAELQDMINEVDA-----DGNGTIDFPEFLNLMARKMK----DTDS-
OsCaM3          MRSLGQNP----TEAELQDMINEVDA-----DGNGTIDFPEFLNLMARKMK----DTDS-
OsCaM2          MRSLGQNP----TEAELQDMINEVDA-----DGNGTIDFPEFLNLMAKKMK----DTDS-
OsCML1          MRSLGQNP----TEAELQDMISEVDT-----DSNGNIEFKEFLGLMARKLR----DKDS-
OsCML4          MGSLGQSP----TEAELKKMVEEVDA-----DGSGSIEFEEFLGLLARKLR----DTGA-
OsCML5          MGSLGQSP----TEAELKKMVEEVDA-----DGSGSIEFEEFLGLLARKLR----DTGA-
OsCML2          TRSLGLEP----TDQELNDMMREVDT-----DGNGIIDFQEFLSLIARKMK----DGDG-
OsCML3          VRSLGQTP----TREELAEMIRDVDV-----DGNGTIEFAEFLALMARKASRGGENGGGG
OsCML6          LTRLGMAP----SQEDLQDMIVAVDE-----DGNGTIEFDEFLAIMKKKLYE--NDKGDD
OsCML7          MRSLGGNP----TQAQLRDIAAQEKL-----TAP--FDFPRFLDLMRAHLR-----PEP-
OsCML8          LRSLGQNV----DEAEARRFLADATASGGGGGGGGDIDFAAFLSVAARKMR-----RGAT
OsCML9          MRALGFEM----TEEQINQMIADVDK-----DGSGSIDYEEFEHMMTAKIG----ERDS-
OsCML12         MRALGFEM----TPEQIHQMIAEVDK-----DGSGTIDFDEFVHMMTDKMG----ERDA-
OsCML11         LRSLGLRP----TGDEVHALLAGMDA-----NGNGSVEFDELAAAIAPVLT---TQTHLV
OsCML33         LRSLGLRPA---AGDEIHALIAAIDA-----DGNGTVEFDELASSLADLILGPCRPSVAV
OsCML19         LRSLGLKP----STDELDSLIQRADT-----NSNGLIEFSEFVALVAPELL---YDRAPY
                                                    .    :                  

OsCML25         -----------------------ALLQSAVPALESAAGPDGVLGADELARLLSVMGTA--
OsCML28         -----------------------AAFD------EYDEDGNGVITAEELRRALRRLNLDGM
OsCML13         ----------------------RCRGLMEAFRMYEMEGE-GRITPASLKRMLSKLGSHQG
OsCML17         ------------------DDDETCRCLREAFAMYEMEGR-GCITPLSLKLMLSKLGTHLD
OsCML20         ----------------------SLRCLREAFDMYAEEEETAVITPASLRRMLRRLGSEHQ
OsCML21         ----------------------SLRCLREAFDMYAEEEETAVITPASLRRMLRRLGSEHQ
OsCML23         ----------------------RGTGLREAFGMYEMEGE-GCITPTSLRRMLRRLGSDQD
OsCML10         ------------------DAAAVEEDLRHAFRVFDADGN-GTISAAELARVLHGLGEKAT
OsCML27         ------------------DAAAAEEDLRHAFGVFDADGN-GVITPAELARVLRGIGEAAT
OsCML15         ----------------KDQEAASEAELREAFRMYDADSN-GKISARELHRVLRQLGDKCS
OsCML18         -------------------DAEHEAELRAAFDVYDVDGD-GRITAAELGKVLGRIGEGCS
OsCML14         ------GGGGGAC-------DVDEASMREAFDVFDRNGD-GFITVDELGAVLASLGIKQ-
OsCML30         ------GRAKEEE-------EEEDGDMREAFRVFDANGD-GYITVDELGAVLASLGLKQ-
OsCML24         TAAAAIGGEGGAP-------DDEDEGMREAFNVFDQNGD-GFITVDELRSVLSSLGLKH-
OsCML35         LPSTAAADEEAAAADEEYEAEEEERDLREAFDVFDGNKD-GLISAEELGTVLESLGLRQH
OsCML31         -----VPEDGGGGG------GGDE-EMKEAFKVFDVDGD-GFISASELQEVLKKLGMPE-
OsCML34         --AAAAGEPGGGGG------DEEE-EMREAFKVFDVDGD-GFISASELQEVLKKLGLPE-
OsCML26         -----EEEPGKQGE------DDDEGDMKEAFRVFDEDGD-GFISAAELQAVLKKLGLPE-
OsCML29         ------AVAAAEAE------EEKEADMREAFGVFDEDGD-GYISAAELQAVLSRMGLPE-
OsCaM1-1        -----------------------EEELKEAFRVFDKDQN-GFISAAELRHVMTNLGEKLT
OsCaM1-2        -----------------------EEELKEAFRVFDKDQN-GFISAAELRHVMTNLGEKLT
OsCaM1-3        -----------------------EEELKEAFRVFDKDQN-GFISAAELRHVMTNLGEKLT
OsCaM3          -----------------------EEELKEAFRVFDKDQN-GFISAAELRHVMTNLGEKLT
OsCaM2          -----------------------EEELKEAFRVFDKDQN-GFISAAELRHVMTNLGEKLT
OsCML1          -----------------------EEELKEAFRVFDKDQN-GFISATELRHVMANIGERLT
OsCML4          -----------------------EDDIREAFRVFDKDQN-GFITPDELRHVMANLGDPLS
OsCML5          -----------------------EDDIRDAFRVFDKDQN-GFITPDELRHVMANLSDPLS
OsCML2          -----------------------DEELKEAFEVLDKDQN-GFISPTELRTVMTNLGEKMT
OsCML3          DDSG----------------DAADEELREAFKVFDKDQD-GLISAAELRHVMISLGEKLT
OsCML6          -----------------------EEELRKAFRIFDKDDN-GFISRNELSMVMASLGEEMT
OsCML7          ----------------------FDRPLRDAFRVLDKDAS-GTVSVADLRHVLTSIGEKLE
OsCML8          -----------------------EKELAACLDVFDDARS-GVIPAEQLRQAMVSHGDRLT
OsCML9          -----------------------KEELTKAFSIIDQDKN-GKISDVDIQRIAKELGENFT
OsCML12         -----------------------REELNKAFKIIDKDNN-GKISDVDIQRLAIETGEPFT
OsCML11         D----------------------QAQLLEVFRAFDRDGN-GFISAAELARSMARLGQPLT
OsCML33         D----------------------QAELAEAFRAFDRDGN-GFISAAELARSMARMGHPIC
OsCML19         S----------------------EDQIRRLFNIFDRDGN-GFITAAELAHSMAKLGHALT
                                                        . :   .:       .    

OsCML25         --S--VEDCMEIIACMDGDGDGAISVEEFRLMAQLL------------------------
OsCML28         DLT--AEQCAEIVAAVDSDGDGVISFDEFKAMMSKQA-----------------------
OsCML13         -----IEECQTMICRFDLDGDGVISFEEFKIMMDA-------------------------
OsCML17         -----VAECQAMICRFDMNGDGVLTFDEFKTMMMA-------------------------
OsCML20         RLE--MEECRAMICRFDLNGDGVLSFDEFRVMMLMA------------------------
OsCML21         RLE--MEECRAMICRFDLNGDGVLSFDEFRVMMLMA------------------------
OsCML23         -----IDDCRAMICRFDLNGDGVLSFDEFKIMMNA-------------------------
OsCML10         -----VQQCRRMIEGVDQNGDGLISFEEFKVMMA------GGGSFAKIA-----------
OsCML27         -----VAQCRRMIDGVDRNGDGLINFEEFKLMMA------AGAGFGRIAS----------
OsCML15         -----VADCSRMIRSVDADGDGCVNFDEFKKMMG------GGGGRR--------------
OsCML18         -----AEECERMIASVDVDGDGCVGFEEFKKMMCRDAAATGGADKAKTE-----------
OsCML14         -GR-TAEDCGRMIGQVDRDGDGRVDFLEFKQMMRGGAFATLR------------------
OsCML30         -GR-TAEECRRMIGQVDRDGDGRVDFHEFLQMMRGGGFAALG------------------
OsCML24         -GR-TADDCRRMISMVDADGDGRVDFKEFKQMMRGGGFAALGG-----------------
OsCML35         GGRPAVAECRDMIRLVDSDGDGMVSFEEFKRMMT--VVKA--------------------
OsCML31         -AG-SLANVREMICNVDRDSDGRVDFGEFKCMMQGITVFGA-------------------
OsCML34         -AG-SLATVREMICNVDRNSDGRVDFGEFKSMMQGITVWGP-------------------
OsCML26         -AR-NLATVQEMICNVDRDCDGRVDFGEFKCMMQGITVWGA-------------------
OsCML29         -AA-CMARVRDMIAAADRDSDGRVDYEEFKAMMAAGN-----------------------
OsCaM1-1        -----DEEVDEMIREADVDGDGQINYEEFVKVMMAK------------------------
OsCaM1-2        -----DEEVDEMIREADVDGDGQINYEEFVKVMMAK------------------------
OsCaM1-3        -----DEEVDEMIREADVDGDGQINYEEFVKVMMAK------------------------
OsCaM3          -----DEEVEEMIREADVDGDGQINYDEFVKVMMAK------------------------
OsCaM2          -----DEEVDEMIREADVDGDGQINYEEFVKVMMAK------------------------
OsCML1          -----DEEVGEMISEADVDGDGQINYEEFVKCMMAKKRRKRIEEKRDHDGGSRTKSAGPS
OsCML4          -----DDELADMLHEADSDGDGQINYNEFLKVMMAKRRQNMMEGHGS---GGHRSSNSHK
OsCML5          -----DDELADMLHEADSDGDGQINYNEFLKVMMAKRRQNMMEGHGS---GGHRSSNSHK
OsCML2          -----DEEVEQMIREADTDGDGQVNYDEFVIMMKNAERKISG------------------
OsCML3          -----DEEVEQMIREADLDGDGQVNFDEFVRMMMLSDQ----------------------
OsCML6          -----EDEIDDMMKAADSNNDGQVDYEEFKRVMMSTWNITEIFKPHVTIWRYKP------
OsCML7          -----PHEFDEWIREVDVAPDGTIRYDDFIRRIVAK------------------------
OsCML8          -----EEEADEMVRKADPAGEGRVEYKEFVKVLMNNK-----------------------
OsCML9          -----YQEIQEMVQEADRNGDGEIDFDEFIRMMRRTGYGY--------------------
OsCML12         -----LDEVREMIEAADENGDGEVDHEEFLKMMKRIGFGAGFF-----------------
OsCML11         -----FEELTRMMRDADTDGDGVISFKEFAAVMAKSALDFLGVA----------------
OsCML33         -----YAELTDMMREADTDGDGLISFEEFTAIMAKSALDFLGLAAL--------------
OsCML19         -----VKELTGMIKEADTDGDGRISFQEFSRAITAAAFDNIFS-----------------
                            :   *   :* :   :*                               

OsCML25         --------------
OsCML28         --------------
OsCML13         --------------
OsCML17         --------------
OsCML20         --------------
OsCML21         --------------
OsCML23         --------------
OsCML10         --------------
OsCML27         --------------
OsCML15         --------------
OsCML18         --------------
OsCML14         --------------
OsCML30         --------------
OsCML24         --------------
OsCML35         --------------
OsCML31         --------------
OsCML34         --------------
OsCML26         --------------
OsCML29         --------------
OsCaM1-1        --------------
OsCaM1-2        --------------
OsCaM1-3        --------------
OsCaM3          --------------
OsCaM2          --------------
OsCML1          AAPASKRGQKCVIL
OsCML4          KSGCCGPNSSCTIL
OsCML5          KSGCCGPNSSCTIL
OsCML2          --------------
OsCML3          --------------
OsCML6          --------------
OsCML7          --------------
OsCML8          --------------
OsCML9          --------------
OsCML12         --------------
OsCML11         --------------
OsCML33         --------------
OsCML19         --------------
                              
