# Supplementary material for: Genome-wide identification and analyses of the rice calmodulin and related potential calcium sensor proteins
Source: BMC Plant Biol. 2007 Jan 30;7:4. doi: 10.1186/1471-2229-7-4 (PMC1797041; doi:10.1186/1471-2229-7-4)
Supplement: Additional File 4 — The alignment for the phylogenetic tree in Figure 7 as a ClustalX alignment file. [file 1471-2229-7-4-S4.aln]

CLUSTAL X (1.83) multiple sequence alignment


AtCML45         ------------------------------------------------------------
AtCML46         ------------------------------------------------------------
AtCML21         ------------------------------------------------------------
AtCML22         ------------------------------------------------------------
AtCaM1          ------------------------------------------------------------
AtCaM4          ------------------------------------------------------------
OsCaM2          ------------------------------------------------------------
AtCaM2          ------------------------------------------------------------
AtCaM3          ------------------------------------------------------------
AtCaM5          ------------------------------------------------------------
AtCaM7          ------------------------------------------------------------
OsCaM1-1        ------------------------------------------------------------
OsCaM1-2        ------------------------------------------------------------
OsCaM1-3        ------------------------------------------------------------
OsCaM3          ------------------------------------------------------------
OsCML1          ------------------------------------------------------------
OsCML4          ------------------------------------------------------------
OsCML5          ------------------------------------------------------------
AtCML8          ------------------------------------------------------------
AtCML11         ------------------------------------------------------------
OsCML3          ------------------------------------------------------------
OsCML2          ------------------------------------------------------------
OsCML6          ------------------------------------------------------------
AtCML10         ------------------------------------------------------------
AtCML12         ------------------------------------------------------------
AtCML9          ------------------------------------------------------------
AtCML13         ------------------------------------------------------------
AtCML14         ------------------------------------------------------------
OsCML7          ------------------------------------------------------------
OsCML8          ------------------------------------------------------------
AtCML20         ------------------------------------------------------------
OsCML9          ------------------------------------------------------------
OsCML12         ------------------------------------------------------------
AtCML19         ------------------------------------------------------------
AtCML15         ------------------------------------------------------------
AtCML16         ------------------------------------------------------------
OsCML11         ------------------------------------------------------------
OsCML33         ------------------------------------------------------------
AtCML17         ------------------------------------------------------------
OsCML19         ------------------------------------------------------------
AtCML18         ------------------------------------------------------------
AtCML23         ------------------------------------------------------------
AtCML24         ------------------------------------------------------------
OsCML15         ------------------------------------------------------------
OsCML18         ------------------------------------------------------------
AtCML26         ------------------------------------------------------------
AtCML27         ------------------------------------------------------------
AtCML31         ------------------------------------------------------------
AtCML32         ------------------------------------------------------------
AtCML33         ------------------------------------------------------------
AtCML34         ------------------------------------------------------------
AtCML30         ------------------------------------------------------------
AtCML25         ------------------------------------------------------------
AtCML2          ------------------------------------------------------------
AtCML3          ------------------------------------------------------------
AtCML4          ------------------------------------------------------------
AtCML5          ------------------------------------------------------------
AtCML6          ------------------------------------------------------------
AtCML7          ------------------------------------------------------------
OsCML24         ------------------------------------------------------------
OsCML14         ------------------------------------------------------------
OsCML30         ------------------------------------------------------------
OsCML35         ------------------------------------------------------------
AtCML42         ------------------------------------------------------------
AtCML43         ------------------------------------------------------------
OsCML31         ------------------------------------------------------------
OsCML34         ------------------------------------------------------------
OsCML26         ------------------------------------------------------------
OsCML29         ------------------------------------------------------------
AtCML44         ------------------------------------------------------------
AtCML38         ------------------------------------------------------------
AtCML39         ------------------------------------------------------------
AtCML37         ------------------------------------------------------------
OsCML13         ------------------------------------------------------------
OsCML17         ------------------------------------------------------------
OsCML20         ------------------------------------------------------------
OsCML21         ------------------------------------------------------------
OsCML23         ------------------------------------------------------------
AtCML40         ------------------------------------------------------------
AtCML41         ------------------------------------------------------------
AtCML28         ------------------------------------------------------------
AtCML29         ------------------------------------------------------------
OsCML10         ------------------------------------------------------------
OsCML27         ------------------------------------------------------------
AtCML35         ------------------------------------------------------------
AtCML36         ------------------------------------------------------------
OsCML25         ------------------------------------------------------------
OsCML28         ------------------------------------------------------------
AtCML49         MSGYPPSSQGYGY---GGN-PPPPQPPYGSTGNNPPPYGSSGSNPP--PPYGSS---ASS
AtCML50         MSGYPPTSQGYGYGYGGGNQPPPPQPPYSSGGNNPP-YGSSTTSSPYAVPYGASKPQSSS
AtCML48         ------------------------------------------------------------
AtCML47         ------------------------------------------------------------
AtCML1          ------------------------------------------------------------
                                                                            

AtCML45         ------------------------------------------------------------
AtCML46         ------------------------------------------------------------
AtCML21         ------------------------------------------------------------
AtCML22         ------------------------------------------------------------
AtCaM1          ------------------------------------------------------------
AtCaM4          ------------------------------------------------------------
OsCaM2          ------------------------------------------------------------
AtCaM2          ------------------------------------------------------------
AtCaM3          ------------------------------------------------------------
AtCaM5          ------------------------------------------------------------
AtCaM7          ------------------------------------------------------------
OsCaM1-1        ------------------------------------------------------------
OsCaM1-2        ------------------------------------------------------------
OsCaM1-3        ------------------------------------------------------------
OsCaM3          ------------------------------------------------------------
OsCML1          ------------------------------------------------------------
OsCML4          ------------------------------------------------------------
OsCML5          ------------------------------------------------------------
AtCML8          ------------------------------------------------------------
AtCML11         ------------------------------------------------------------
OsCML3          ------------------------------------------------------------
OsCML2          ------------------------------------------------------------
OsCML6          ------------------------------------------------------------
AtCML10         ------------------------------------------------------------
AtCML12         ------------------------------------------------------------
AtCML9          ------------------------------------------------------------
AtCML13         ------------------------------------------------------------
AtCML14         ------------------------------------------------------------
OsCML7          ------------------------------------------------------------
OsCML8          ------------------------------------------------------------
AtCML20         ------------------------------------------------------------
OsCML9          ------------------------------------------------------------
OsCML12         ------------------------------------------------------------
AtCML19         ------------------------------------------------------------
AtCML15         ------------------------------------------------------------
AtCML16         ------------------------------------------------------------
OsCML11         ------------------------------------------------------------
OsCML33         -----------------------------------MQSQRERPREDRVHEETRGADHAHP
AtCML17         ------------------------------------------------------------
OsCML19         ------------------------------------------------------------
AtCML18         ------------------------------------------------------------
AtCML23         ------------------------------------------------------------
AtCML24         ------------------------------------------------------------
OsCML15         ------------------------------------------------------------
OsCML18         ------------------------------------------------------------
AtCML26         ------------------------------------------------------------
AtCML27         ------------------------------------------------------------
AtCML31         ------------------------------------------------------------
AtCML32         ------------------------------------------------------------
AtCML33         ------------------------------------------------------------
AtCML34         ------------------------------------------------------------
AtCML30         ------------------------------------------------------------
AtCML25         ------------------------------------------------------------
AtCML2          ------------------------------------------------------------
AtCML3          ------------------------------------------------------------
AtCML4          ------------------------------------------------------------
AtCML5          ------------------------------------------------------------
AtCML6          ------------------------------------------------------------
AtCML7          ------------------------------------------------------------
OsCML24         ------------------------------------------------------------
OsCML14         ------------------------------------------------------------
OsCML30         ------------------------------------------------------------
OsCML35         ------------------------------------------------------------
AtCML42         ------------------------------------------------------------
AtCML43         ------------------------------------------------------------
OsCML31         ------------------------------------------------------------
OsCML34         ------------------------------------------------------------
OsCML26         ------------------------------------------------------------
OsCML29         ------------------------------------------------------------
AtCML44         ------------------------------------------------------------
AtCML38         ------------------------------------------------------------
AtCML39         ------------------------------------------------------------
AtCML37         ------------------------------------------------------------
OsCML13         ------------------------------------------------------------
OsCML17         ------------------------------------------------------------
OsCML20         ------------------------------------------------------------
OsCML21         ------------------------------------------------------------
OsCML23         ------------------------------------------------------------
AtCML40         ------------------------------------------------------------
AtCML41         ------------------------------------------------------------
AtCML28         ------------------------------------------------------------
AtCML29         ------------------------------------------------------------
OsCML10         ------------------------------------------------------------
OsCML27         ------------------------------------------------------------
AtCML35         -------------------------------------------------------MKLAA
AtCML36         -------------------------------------------------------MKLAK
OsCML25         ------------------------------------------------------------
OsCML28         ------------------------------------------------------------
AtCML49         PYAVPYGAQPAPYGAPP-SAPYASLPGDHNKPHKEKPHGASYGSPSPGG------YGAHP
AtCML50         SSAPTYGSS--SYGAPPPSAPYAPSPGDYNKPPKEKPYGGGYGAPPPSGSSDYGSYGAGP
AtCML48         ------------------------------------------------------------
AtCML47         ------------------------------------------------------------
AtCML1          ------------------------------------------------------------
                                                                            

AtCML45         --------------------------------MES------KSSSSSLPLFALFNFFLIS
AtCML46         ---------------------MTENQLYSFITMKSSLSKCKQSSSLSFPLFGLINFFLIG
AtCML21         ------------MGGAVTKSETLQKEWVPETKLEAKIIEAVQRRASRGTTMKSFNSIVLK
AtCML22         ------------MLCCCVNSENNKKYAELDAKLARKMVESRSIYPG-HRSLKSMDSIIMK
AtCaM1          -----------------------MADQ---------------------------------
AtCaM4          -----------------------MADQ---------------------------------
OsCaM2          -----------------------MADQ---------------------------------
AtCaM2          -----------------------MADQ---------------------------------
AtCaM3          -----------------------MADQ---------------------------------
AtCaM5          -----------------------MADQ---------------------------------
AtCaM7          -----------------------MADQ---------------------------------
OsCaM1-1        -----------------------MADQ---------------------------------
OsCaM1-2        -----------------------MADQ---------------------------------
OsCaM1-3        -----------------------MADQ---------------------------------
OsCaM3          -----------------------MADQ---------------------------------
OsCML1          -----------------------MADQ---------------------------------
OsCML4          ------------------------MDH---------------------------------
OsCML5          ------------------------MDH---------------------------------
AtCML8          -----------------------MEET---------------------------------
AtCML11         -----------------------MEEIQQQQQQQQQQQQQQ------------QQQQQQQ
OsCML3          -----------------------MAEVEVR------------------------------
OsCML2          -----------------------MEGL---------------------------------
OsCML6          -----------------------MESH---------------------------------
AtCML10         -----------------------MANK---------------------------------
AtCML12         -----------------------MADK---------------------------------
AtCML9          -----------------------MADA---------------------------------
AtCML13         -----------------------MGKDG--------------------------------
AtCML14         -----------------------MSKDG--------------------------------
OsCML7          -----------------------MGGKE--------------------------------
OsCML8          ------------------------MAAK--------------------------------
AtCML20         -----------------------MSSIYRTVSRKE------------------KPR--RH
OsCML9          -----------------------MSTVKG-QTRRE------------------RPRGARP
OsCML12         -----------------------MASKYRGYYHDEASSAAGGGGGGGGGDGYRREKQVRK
AtCML19         -----------------------MSEAAQLRRG-------------------LKPKG-KT
AtCML15         ------------------------------------------------------------
AtCML16         ----------------------------------------------------------MA
OsCML11         ------------MTTMAAR---------------------------------RSEAAPAP
OsCML33         SVPHAAAAASATATETATRTMSLHAGGVVVVDGKEKGKKEEGEGKRKGKAPATAEAVRGR
AtCML17         ------------------------------------------------------MSHKVS
OsCML19         ------MSEPATTTPTPTPAGDHDAAATACKPAETTTALITCRSSSCSAQQQQQQQQQQE
AtCML18         --------------------------------------------------MSCDGGKPAP
AtCML23         ---------------------------------------------------MS-KN-VSR
AtCML24         ---------------------------------------------------MSSKNGVVR
OsCML15         ---------------------------------------------------MP-------
OsCML18         -------------------------------------------MSNTTEKKMPQQQQVER
AtCML26         ----------------------------------------------MANTNLESTNKSTT
AtCML27         ----------------------------------------------MASANPETA-KPTP
AtCML31         ------------------------------------------------------------
AtCML32         ------------------------------------------------------MS----
AtCML33         ---------------------------------------------------MNNMS----
AtCML34         ------------------------------------------------------MS----
AtCML30         --------------------MSNVSFLELQYKLSKNKMLRKPSRMFSRDRQSSGLSSPGP
AtCML25         ---------------------------------MFNKNQGSNGGSSSNVGIGADSPYLQK
AtCML2          ------------------------------------------------------------
AtCML3          ------------------------------------------------------------
AtCML4          -----MVRVFLLYNLFNSFLLCLVPKKLRVFFPPSWYID--DKNPPP------PDESETE
AtCML5          -----MVRIFLLYNILNSFLLSLVPKKLRTLFPLSWFDKTLHKNSPPSPSTMLPSPSSSS
AtCML6          ------------------------------------------------------------
AtCML7          ------------------------------------------------------------
OsCML24         ------------------------------------------------------------
OsCML14         ------------------------------------------------------------
OsCML30         --------------------------------MPPEPPASPPPPKKMSPPGAGAGAGSKK
OsCML35         -----MAPLLLLFLLGG--LCALFSLASSSPATKKCGDAKKRREEEGEEVVVVAKKRPEE
AtCML42         ------------------------------------MESNNN---EKKKVA--RQSSSFR
AtCML43         ------------------------------------MEINN----EKKKLS--RQSSSFR
OsCML31         ------------------------------MEGEQQQQQQQSVAAVRPSLG-KAPSPSFR
OsCML34         ------------------------------------MDAKQSVAAAKPSLAKKTASASFR
OsCML26         ------------------------------------MDAAG--VAAKPSLS-RKPSPSFR
OsCML29         ----------------------------MLRPPPPSSVLTASAAAARPPASVVQPQRQAA
AtCML44         ------------------------------------------------------------
AtCML38         --------------MKN-NTQPQSSFKKLCRKLSPKREDSAGEIQQH-NSSNGEDKNR--
AtCML39         --------------MKNTQRQLSSSFMKFL-----------------------EEKNR--
AtCML37         -----------MTLAKNQKSSLSRLYKKVSSKRSESSRNLEDESRTSSNSSGSSSLNVN-
OsCML13         --------------------------------------------------MVAATAEFR-
OsCML17         --------------------------------------------------MVAS-DEFR-
OsCML20         ---------------------------------------------------MASSAS---
OsCML21         ---------------------------------------------------MASSAS---
OsCML23         -------------------------------------------------MVVASAASPC-
AtCML40         ----------------------------------------------------MKSENVN-
AtCML41         ------MATQKEKPSSNSFKWFSTKTLKLNLSFQNRRRSPKSNSSSTLNSPRSNSDDNNN
AtCML28         ------------------------------------------------------MADA--
AtCML29         ------------------------------------------------------MADA--
OsCML10         -------------MVKIKMPALFRRR----SGSKS------------PPLPQADPASGGG
OsCML27         -------------MGKVR--AFFSRKGRGNSSGRSRSMREAAMNVDWSPRPSDLAAAAAA
AtCML35         SLNRLSPKRLF-RTKSKASVSRSEPSSFSSNASSSSSDGSYGNLKQ---GPTATPISVLP
AtCML36         ----LIPKRFFIRSKDRSTVSKS-PTAFSFGSASSSSGQDCKNSGGDGGGGSVTPTSILP
OsCML25         ---------------------------------MATPAG----GRPSQPQPQAQQLSVDF
OsCML28         ---------------------------MGLVVSAAASCGRLRRSRSRSPPPAVLDPSQSP
AtCML49         -SSGPSDYGG-YGGAPQQ-SGHGGGYGGAPQQ---SGHGGGYGAPPPQASYGSPFASLVP
AtCML50         RPSQPSGHGGGYGATPPHGVSDYGSYGGAPPRPASSGHGGGYGGYPPQASYGSPFASLIP
AtCML48         ------------------------------------------------------------
AtCML47         ----------------------------MEDSSLLSPISLLTIVIFLFILNLMMIIQDFS
AtCML1          ------------------------------------------------------------
                                                                            

AtCML45         FCRWVSSTRIFLSRFVPLL--QHHQRVFDKKNNKDQQETLTK--------------QEDD
AtCML46         FFRWVSFAQLFFSRFWPLV--QHQQCVSEKKSKDLEFQTSIK--------------HEEY
AtCML21         FPKIDDGLRNCKAIFQEFD--EDSNGSIDHTELKNCIRKLEIS-------------FDEE
AtCML22         FPKLREGLRNIRSVFESYD--NDTNGTIDIEELKKCLEELKLS-------------LSDE
AtCaM1          --LTDEQISEFKEAFSLFD--KDGDGCITTKELGTVMRSLGQNP-------------TEA
AtCaM4          --LTDEQISEFKEAFSLFD--KDGDGCITTKELGTVMRSLGQNP-------------TEA
OsCaM2          --LTDEQIAEFKEAFSLFD--KDGDGCITTKELGTVMRSLGQNP-------------TEA
AtCaM2          --LTDDQISEFKEAFSLFD--KDGDGCITTKELGTVMRSLGQNP-------------TEA
AtCaM3          --LTDDQISEFKEAFSLFD--KDGDGCITTKELGTVMRSLGQNP-------------TEA
AtCaM5          --LTDDQISEFKEAFSLFD--KDGDGCITTKELGTVMRSLGQNP-------------TEA
AtCaM7          --LTDDQISEFKEAFSLFD--KDGDGCITTKELGTVMRSLGQNP-------------TEA
OsCaM1-1        --LTDDQIAEFKEAFSLFD--KDGDGCITTKELGTVMRSLGQNP-------------TEA
OsCaM1-2        --LTDDQIAEFKEAFSLFD--KDGDGCITTKELGTVMRSLGQNP-------------TEA
OsCaM1-3        --LTDDQIAEFKEAFSLFD--KDGDGCITTKELGTVMRSLGQNP-------------TEA
OsCaM3          --LTDDQIAEFKEAFSLFD--KDGDGCITTKELGTVMRSLGQNP-------------TEA
OsCML1          --LSEEQIGEFREAFSLFD--KDGDGSITTKELGTVMRSLGQNP-------------TEA
OsCML4          --LTKEQIAEFREAFNLFD--KDGDGTITSKELGTVMGSLGQSP-------------TEA
OsCML5          --LTKEQIAEFREAFNLFD--KDGDGTITSKELGTVMGSLGQSP-------------TEA
AtCML8          -ALTKDQITEFKEAFCLFD--KDGDGCITVEELATVIRSLDQNP-------------TEQ
AtCML11         QELTQEQIMEFKEAFCLFD--KDGDGCITADELATVIRSLDQNP-------------TEQ
OsCML3          --VRQEQVAEFRETFAFFD--KDGDGCITLEELDTVVRSLGQTP-------------TRE
OsCML2          ---TSEQMVAFQEAFLLFD--KNGDGCITLEELAAVTRSLGLEP-------------TDQ
OsCML6          --LNEQQISDFRDAFSLFD--KNNDGCISREELATVLTRLGMAP-------------SQE
AtCML10         --FTRQQISEFREQFSVYD--KNGDGHITTEEFGAVMRSLGLNL-------------TQA
AtCML12         --LTDDQITEYRESFRLFD--KNGDGSITKKELGTMMRSIGEKP-------------TKA
AtCML9          --FTDEQIQEFYEAFCLID--KDSDGFITKEKLTKVMKSMGKNP-------------KAE
AtCML13         --LSDDQVSSMKEAFMLFD--TDGDGKIAPSELGILMRSLGGNP-------------TQA
AtCML14         --LSNDQVSSMKEAFMLFD--TDGDGKIAPSELGILMRSLGGNP-------------TES
OsCML7          --LSEEQVASMREAFSLFD--TDGDGRIAPSELGVLMRSLGGNP-------------TQA
OsCML8          --LTQEQVDECREIFDLFD--SDEDGRIAAGELVTALRSLGQNV-------------DEA
AtCML20         HGLTTQKKQEIKEAFELFD--TDGSGTIDAKELNVAMRALGFEM-------------TEE
OsCML9          HGLTKQKRQEIKEAFDLFD--TDNSGTIDAKELNVAMRALGFEM-------------TEE
OsCML12         KRLTAQKRKEIKEAFDLFD--TDGSGTIDPKELNVAMRALGFEM-------------TPE
AtCML19         YGLTNQKRREIREIFDLFD--IDGSGSIDASELNVAMRSLGFEM-------------NNQ
AtCML15         ---MEDQIRQLKDIFDRFD--MDADGSLTILELAALLRSLGLKP-------------SGD
AtCML16         STKPTDQIKQLKDIFARFD--MDKDGSLTQLELAALLRSLGIKP-------------RSD
OsCML11         QQLRGSQLKQLRELFRRFD--MNGDGSLTQLELAALLRSLGLRP-------------TGD
OsCML33         ARLRGEQLRQLHEIFLRFD--LDGDGSLTKLELAALLRSLGLRPA------------AGD
AtCML17         KKLDEEQINELREIFRSFD--RNKDGSLTQLELGSLLRALGVKP-------------SPD
OsCML19         EPLGDDQLGELREIFRSFD--RNGDGSLTQLELGSLLRSLGLKP-------------STD
AtCML18         AKLGDEQLAELREIFRSFD--QNKDGSLTELELGSLLRSLGLKP-------------SQD
AtCML23         NCLG--SMEDIKKVFQRFD--KNNDGKISIDELKDVIGALSPN-------------ASQE
AtCML24         SCLG--SMDDIKKVFQRFD--KNGDGKISVDELKEVIRALSPT-------------ASPE
OsCML15         -------MAELEQVFRRYD--ANGDGKISAEELASVLRALGAP-------------LGPG
OsCML18         PTALAPADAEIERVFTRFD--ADGDGRISPSELAAVTRAIAPPP---------SESAGGR
AtCML26         PSTDM----ELKKVFDKFD--ANGDGKISVSELGNVFKSMGTS-------------YTEE
AtCML27         ATVDMANPEELKKVFDQFD--SNGDGKISVLELGGVFKAMGTS-------------YTET
AtCML31         ----------MAEIFESVD--KNKDGKILWDEFAEAIRVFSPQ-------------ITSE
AtCML32         ----------VAEIFERVD--KNKDGKISWDEFAEAIRAFSPS-------------ITSE
AtCML33         ----------LSDIFERFD--TSKDGKISWEEFRDAIHALSPS-------------IPSE
AtCML34         ----------AKRVFEKFD--KNKDGKLSLDEFREVALAFSPY-------------FTQE
AtCML30         GGFSQPSVNEMRRVFSRFD--LDKDGKISQTEYKVVLRALGQE-------------RAIE
AtCML25         ARSGKTEIRELEAVFKKFD--VNGDGKISSKELGAIMTSLGHE-------------VPEE
AtCML2          -----MDRGELSRVFQMFD--KNGDGKIAKNELKDFFKS-VG--------IMVP----EN
AtCML3          -----MDQAELARIFQMFD--RNGDGKITKQELNDSLEN-LG--------IYIP----DK
AtCML4          S------PVDLKRVFQMFD--KNGDGRITKEELNDSLEN-LG--------IFMP----DK
AtCML5          APTKRIDPSELKRVFQMFD--KNGDGRITKEELNDSLEN-LG--------IYIP----DK
AtCML6          -----MDSTELNRVFQMFD--KDGDGKITTKELNESFKN-LG--------IIIP----ED
AtCML7          -----MDPTELKRVFQMFD--KNGDGTITGKELSETLRS-LG--------IYIP----DK
OsCML24         -----MDSTELRKVFKMFD--KNGDGRITKKELGESFKN-FG--------IFIP----DD
OsCML14         --MACDQQAELRRVFELFD--RDGDGRITREELTESLER-LG--------MPVH----RE
OsCML30         KQQQQADAAELARVFELFD--RNGDGRITREELEDSLGK-LG--------IPVP----AD
OsCML35         EPRRPDPDADLGIVFSTFD--HDGDGFITAAELEESLKR-LG--------IAVSS---AA
AtCML42         LRSPSLNALRLQRIFDLFD--KNGDGFITVEELSQALTR-LG--------LNADL----S
AtCML43         LRSPSLNALRLHRVFDLFD--KNNDGFITVEELSQALSR-LG--------LDADF----S
OsCML31         LRNGSLNAVRLRRVFDLFD--RNGDGEITVDELAQALDA-LG--------LEADR----A
OsCML34         LRNGSLNAVRLRRVFDLFD--RNGDGEITVDELAQALDA-LG--------LVADR----D
OsCML26         LRNGSLNALRLRRVFDLFD--RNGDGEITLDEMASALDA-LG--------LGADR----A
OsCML29         HRR-RAETLRLRRVFEMFD--RDGDGVITPAELSGALCR-LG--------ARGEAPPAAA
AtCML44         MDCSFITTNDLRRMFKTLD--KNQDGLVTLDELLWILDK-LG--------WAEHTP---D
AtCML38         ---------ELEAVFSYMD--ANRDGRISPEELQKSFMT-LG----EQLSD--------E
AtCML39         ---------DLEAVFAYMD--ANRDGRISAEELKKSFKT-LG----EQMSD--------E
AtCML37         ---------ELRTVFDYMD--ANSDGKISGEELQSCVSL-LG----GALSS--------R
OsCML13         ------------RVFSAFD--RDADGKISAAELRLCMKAALG----EDMSA--------E
OsCML17         ------------RVFGSFD--QDGDGKISATELRLCVKASLG----EDMPD--------E
OsCML20         ------------SVFAAFD--KDGDGKVSASELRGCMAAALG----EEVSE--------E
OsCML21         ------------SVFAAFD--KDGDGKVSASELRGCMAAALG----EEVSE--------E
OsCML23         ---------ESSALFATFD--HDGDGRISAAELRLCMKTTLG----EEVSD--------E
AtCML40         ------KRDEYQRVFSCFD--KSHQGKVSVSTIERCVDAIKSG--KRAVVD--------Q
AtCML41         IKSHQASKEELRQVFSHFD--SDGDGKISAFELRHYFGSVG-----EYISH--------E
AtCML28         -----TEKAEHDRIFKKFD--ANGDGKISAAELGDALKNLG--------------SVTHE
AtCML29         -----TEKAEHDRIFKKFD--ANGDGKISAAELEEALKTLG--------------SVTAD
OsCML10         SP-APTPEEEMERVFRKFD--ANGDGRISRSELGALFESLGH-------------AATDD
OsCML27         KPRPPAAEDETERVFRKFD--ANGDGRISRAELAALFRSVGH-------------AVTDD
AtCML35         QNSGDF-YTELVQAFKLID--RDDDGVVSRGDLAALISRLSHE------------PPSQE
AtCML36         EVPSPYSYVEILQAFKLID--RDNDGAVSRHDLESLLSRLGPD------------PLTEE
OsCML25         EALSYISS--LVEAFQAFD--SDNDGLVTAPELRGLLASLGLD------------KP-EH
OsCML28         LSLEREAEPELIRVFRCFD--TDGDGLISAAEMREFYGCS------------------VD
AtCML49         SAFPPGTDPNIVACFQAAD--RDNSGFIDDKELQGALS-SYNQS----------FSIRTV
AtCML50         SGFAPGTDPNIVACFQAAD--QDGSGFIDDKELQGALS-SYQQR----------FSMRTV
AtCML48         -MFSPETHPEIVRSFESAD--RNRSGFLEESELRQALSLSGYDG----------ISNRTI
AtCML47         SSFPFRFHLFFSNAYILFT--SIRNNK-QNTELPIIKKVVVPNR--------ADIKTSVE
AtCML1          -----------MPIFQWLKRCLCGDTNITIDQAIALVDEEIANLR-----------KLER
                              :         .                                   

AtCML45         DDDDDDDDDDDDDD-----IDISREEAEMVMRSLGLFYNDDQ------------------
AtCML46         RDDDDDG--------------LCREDVGMVMKSLGLSTDQENE-----------------
AtCML21         EINDLFKACDINED-----MGITFTEFIVLLCLVYLLKDDSS------------------
AtCML22         EVKGLYSWCDVDGS-----KGIQFNEFIVLLCLIYLLAKPSSE-----------------
AtCaM1          ELQDMINEVDADGN-----GTIDFPEFLNLMAK---------------------------
AtCaM4          ELQDMINEVDADGN-----GTIDFPEFLNLMAK---------------------------
OsCaM2          ELQDMINEVDADGN-----GTIDFPEFLNLMAK---------------------------
AtCaM2          ELQDMINEVDADGN-----GTIDFPEFLNLMAR---------------------------
AtCaM3          ELQDMINEVDADGN-----GTIDFPEFLNLMAR---------------------------
AtCaM5          ELQDMINEVDADGN-----GTIDFPEFLNLMAR---------------------------
AtCaM7          ELQDMINEVDADGN-----GTIDFPEFLNLMAR---------------------------
OsCaM1-1        ELQDMINEVDADGN-----GTIDFPEFLNLMAR---------------------------
OsCaM1-2        ELQDMINEVDADGN-----GTIDFPEFLNLMAR---------------------------
OsCaM1-3        ELQDMINEVDADGN-----GTIDFPEFLNLMAR---------------------------
OsCaM3          ELQDMINEVDADGN-----GTIDFPEFLNLMAR---------------------------
OsCML1          ELQDMISEVDTDSN-----GNIEFKEFLGLMAR---------------------------
OsCML4          ELKKMVEEVDADGS-----GSIEFEEFLGLLAR---------------------------
OsCML5          ELKKMVEEVDADGS-----GSIEFEEFLGLLAR---------------------------
AtCML8          ELHDIITEIDSDSN-----GTIEFAEFLNLMAK---------------------------
AtCML11         ELQDMITEIDSDGN-----GTIEFSEFLNLMAN---------------------------
OsCML3          ELAEMIRDVDVDGN-----GTIEFAEFLALMAR---------------------------
OsCML2          ELNDMMREVDTDGN-----GIIDFQEFLSLIAR---------------------------
OsCML6          DLQDMIVAVDEDGN-----GTIEFDEFLAIMKK---------------------------
AtCML10         ELQEEINDSDLDGD-----GTINFTEFLCAMAK---------------------------
AtCML12         DLQDLMNEADLDGD-----GTIDFPEFLCVMAKNQGHDQAPRHTKKTMADKLTDDQITEY
AtCML9          QLQQMMSDVDIFGN-----GGITFDDFLYIMAQ---------------------------
AtCML13         QLKSIIASENLS-------SPFDFNRFLDLMAK---------------------------
AtCML14         QLKSIITTENLS-------SPFDFNRFLDLMAK---------------------------
OsCML7          QLRDIAAQEKLT-------APFDFPRFLDLMRA---------------------------
OsCML8          EARRFLADATASGGGGGGGGDIDFAAFLSVAAR---------------------------
AtCML20         QINKMIADVDKDGS-----GAIDFDEFVHMMTA---------------------------
OsCML9          QINQMIADVDKDGS-----GSIDYEEFEHMMTA---------------------------
OsCML12         QIHQMIAEVDKDGS-----GTIDFDEFVHMMTD---------------------------
AtCML19         QINELMAEVDKNQS-----GAIDFDEFVHMMTT---------------------------
AtCML15         QIHVLLASMDSNGN-----GFVEFDELVGTILP---------------------------
AtCML16         QISLLLNQIDRNGN-----GSVEFDELVVAILP---------------------------
OsCML11         EVHALLAGMDANGN-----GSVEFDELAAAIAP---------------------------
OsCML33         EIHALIAAIDADGN-----GTVEFDELASSLAD---------------------------
AtCML17         QFETLIDKADTKSN-----GLVEFPEFVALVSP---------------------------
OsCML19         ELDSLIQRADTNSN-----GLIEFSEFVALVAP---------------------------
AtCML18         QLDTLIQKADRNNN-----GLVEFSEFVALVEP---------------------------
AtCML23         ETKAMMKEFDLDGN-----GFIDLDEFVALFQI-----SDQSS-----------------
AtCML24         ETVTMMKQFDLDGN-----GFIDLDEFVALFQIGI---GGGGN-----------------
OsCML15         EVRRMMDEMDSDRD-----GFVDLSEFAAFHCGPTPAHGGKGGDAKDQ------------
OsCML18         EVAAMMNELDTDRD-----GFVDLGEFAAFHG------RGRG------------------
AtCML26         ELNRVLDEIDIDCD-----GFINQEEFATICR----------------------------
AtCML27         ELNRVLEEVDTDRD-----GYINLDEFSTLCR----------------------------
AtCML31         EIDKMFIVLDVDGD-----GQIDDVEFASCLMV-----NGGGEK----------------
AtCML32         EIDNMFREIDVDGD-----NQIDVAEYASCLML-----GGEGNK----------------
AtCML33         KLVEMFIQLDTNGD-----GQVDAAKFASCMDQ-----TAQSSG----------------
AtCML34         DIVKFFEEIDVDGN-----GELNADEFTSCI-----------------------------
AtCML30         DVPKIFKAVDLDGD-----GFIDFREFIDAYKR-----SGGIR-----------------
AtCML25         ELEKAITEIDRKGD-----GYINFEEFVELNTKGMD------------------------
AtCML2          EINEMIAKMDVNGD-----GAMDIDEFGSLYQEMVEEK----------------------
AtCML3          DLVQMIEKIDLNGD-----GYVDIEEFGGLYQTIMEER----------------------
AtCML4          DLIQMIQKMDANGD-----GCVDINEFESLYGSIVEEK----------------------
AtCML5          DLTQMIHKIDANGD-----GCVDIDEFESLYSSIVDEHHN--------------------
AtCML6          ELTQIIQKIDVNGD-----GCVDIEEFGELYKTIMVED----------------------
AtCML7          ELTQMIEKIDVNGD-----GCVDIDEFGELYKTIMDEE----------------------
OsCML24         ELDATMDKIDANGD-----GCVDVEEFGLLYRSILGDDAAGRAP----------------
OsCML14         ELAATIARIDANGD-----GCVDMDEFTQLYETVMR--VDGGG-----------------
OsCML30         ELAAVIARIDANGD-----GCVDVEEFGELYRSIMAGGDDSKD-----------------
OsCML35         EAAALVARVDANSD-----GLIDIHEFRELYDSIPKRRKSHQQHPLPST-----------
AtCML42         DLKSTVESYIQPGN-----TGLNFDDFSSLHKTLDDSFFGGACG----------------
AtCML43         DLKSTVDSFIKPDK-----TGLRFDDFAALHKTLDESFFGGE------------------
OsCML31         GLAATVGAHVPDGA-----AGLRFEDFESLHRALGDALFGSLD-----------------
OsCML34         GLAATVSAYVPEGA-----AGLRFEDFDALHRALGDALFGSLDGA---------------
OsCML26         GLEATVGGYIPAGA-----AGLRFGDFEALHRALGDALFGPVE-----------------
OsCML29         ALDAVVAAYIAPGM-----AGLRFAEFEALHAELAG--LGGRQ-----------------
AtCML44         ELELIVGKQSLDLD-----EFLRFYYDAVLDSKGSKKNIDVVAD----------------
AtCML38         EAVAAVRLSDTDGD-----GMLDFEEFSQLIKVDD---EEEKK-----------------
AtCML39         EAEAAVKLSDIDGD-----GMLDINEFALLIKGNDEFTEEEKK-----------------
AtCML37         EVEEVVKTSDVDGD-----GFIDFEEFLKLMEGEDG-SDEERR-----------------
OsCML13         EAEALVSSADTDDD-----GLLDEEEFTKLAVQLEM-GDEEE------------------
OsCML17         EVQALMALADTDGD-----GLLDEEEFVRLVTEMEADGDEEEDDD---------------
OsCML20         EAAAILATADTDGD-----GLLDHHEFMRLSAAHQLQEPAEE------------------
OsCML21         EAAAILATADTDGD-----GLLDHHEFMRLSAAHQLQEPAEE------------------
OsCML23         EAGQLVASVDADGD-----GLLCEAEFVRLVQAAEVEEEDER------------------
AtCML40         EDTTNPNPEESTDD-----KSLELEDFVKLVEE-----GEEAD-----------------
AtCML41         AAQEAINEVDTDAD-----GSLGFEDFVGLMTRRDLYGDGEVD-----------------
AtCML28         DIKRMMAEIDTDGD-----GYISYQEFIDFASANRG------------------------
AtCML29         DVKRMMAEIDTDGD-----GNISYQEFTDFAGANRG------------------------
OsCML10         ELARMMAEADADGD-----GFISLDEFAALNATASGD-----------------------
OsCML27         EVARMMQEADSDGD-----GYISLGEFAAISAPPPGD-----------------------
AtCML35         EVSLMLREVDGGDG-----GCISLEDLASRVAGT--SGEGSV------------------
AtCML36         EINVMLKEVDCDGD-----GTIRLEELASRVV----SLDPAR------------------
OsCML25         EVRDMLARADADRD-----GKLSVEELLDVMNAGQLGLGALG------------------
OsCML28         EAEEMVAAADRDGD-----GFVSIEELRAVMEGG--GLDALR------------------
AtCML49         HLLMYLFTN--SNVRKIG-----PKEFTSLFFS---------------------------
AtCML50         HLLMYLFTN--SNAMKIG-----PKEFTALFYS---------------------------
AtCML48         RLLLFIYKIPVDSLLRLGKFTYCPKEYVELWNC---------------------------
AtCML47         EVKAIIDDSEALYECLIEEGEEYLLEKNEMMGK---------------------------
AtCML1          GYQTNIRNAENARDQTN--VQIERDSFNDTIRL---------------------------
                                                                            

AtCML45         ----------------------------------------LQEQYSAKEVSSLFEEKEAS
AtCML46         ---------------------------------------GLQKQYSSKEVSNLFEEKEPS
AtCML21         ---------------------------------------TLQKKWTMG-----MPKLEPT
AtCML22         ---------------------------------------SSTESREMG-----PKLVESI
AtCaM1          --------------------------------------KMKD------------TDSEEE
AtCaM4          --------------------------------------KMKD------------TDSEEE
OsCaM2          --------------------------------------KMKD------------TDSEEE
AtCaM2          --------------------------------------KMKD------------TDSEEE
AtCaM3          --------------------------------------KMKD------------TDSEEE
AtCaM5          --------------------------------------KMKD------------TDSEEE
AtCaM7          --------------------------------------KMKD------------TDSEEE
OsCaM1-1        --------------------------------------KMKD------------TDSEEE
OsCaM1-2        --------------------------------------KMKD------------TDSEEE
OsCaM1-3        --------------------------------------KMKD------------TDSEEE
OsCaM3          --------------------------------------KMKD------------TDSEEE
OsCML1          --------------------------------------KLRD------------KDSEEE
OsCML4          --------------------------------------KLRD------------TGAEDD
OsCML5          --------------------------------------KLRD------------TGAEDD
AtCML8          --------------------------------------KLQE------------SDAEEE
AtCML11         --------------------------------------QLQE------------TDADEE
OsCML3          --------------------------------------KASRGGENGGGGDDSGDAADEE
OsCML2          --------------------------------------KMKD------------GDGDEE
OsCML6          --------------------------------------KLYE---------NDKGDDEEE
AtCML10         -------------------------------------DTYSE------------KDLKKD
AtCML12         RESFRLFDKNGDGSITKKELRTVMFSLGKNRTKADLQDMMNE------------VDLDGD
AtCML9          -------------------------------------NTSQE------------SASDEL
AtCML13         --------------------------------------HLKT------------EPFDRQ
AtCML14         --------------------------------------HLKT------------EPFDRQ
OsCML7          --------------------------------------HLRP------------EPFDRP
OsCML8          --------------------------------------KMRR------------GATEKE
AtCML20         --------------------------------------KIGE------------RDTKEE
OsCML9          --------------------------------------KIGE------------RDSKEE
OsCML12         --------------------------------------KMGE------------RDAREE
AtCML19         --------------------------------------KFGE------------RDSIDE
AtCML15         --------------------------------------DLN----------EEVLINSEQ
AtCML16         --------------------------------------DIN----------EEVLINQEQ
OsCML11         --------------------------------------VLT---T------QTHLVDQAQ
OsCML33         --------------------------------------LILGPCR------PSVAVDQAE
AtCML17         --------------------------------------ELLSPAK------RTTPYTEEQ
OsCML19         --------------------------------------ELLYDR---------APYSEDQ
AtCML18         --------------------------------------DLVKCP-----------YTDDQ
AtCML23         ------------------------------------------------------NNSAIR
AtCML24         ------------------------------------------------------NRNDVS
OsCML15         ------------------------------------------------------EAASEA
OsCML18         ------------------------------------------------------DAEHEA
AtCML26         ------------------------------------------------------SSSSAV
AtCML27         ------------------------------------------------------SSSSAA
AtCML31         ------------------------------------------------------DTEEEV
AtCML32         ------------------------------------------------------E-DEDI
AtCML33         ------------------------------------------------------G-DVEK
AtCML34         ----------------------------------------------------------EK
AtCML30         ----------------------------------------------------------SS
AtCML25         ------------------------------------------------------QNDVLE
AtCML2          --------------------------------------------------------EEEE
AtCML3          --------------------------------------------------------DEEE
AtCML4          ---------------------------------------------------------EEG
AtCML5          -----------------------------------------------------DGETEEE
AtCML6          -----------------------------------------------------EDEVGEE
AtCML7          -----------------------------------------------------DEE--EE
OsCML24         -----------------------------------------RTAAAAIGGEGGAPDDEDE
OsCML14         ------------------------------------------------GGGGGACDVDEA
OsCML30         ------------------------------------------------GRAKEEEEEEDG
OsCML35         ---------------------------------------AAADEEAAAADEEYEAEEEER
AtCML42         --------------------------------------------GGENEDDPSSAAENES
AtCML43         --------------------------------------------GSCCDGSP------ES
OsCML31         ----------------------------------------------VPEDGGGGGGGDE-
OsCML34         --------------------------------------------AAAGEPGGGGGDEEE-
OsCML26         ----------------------------------------------EEEPGKQGEDDDEG
OsCML29         -----------------------------------------------AVAAAEAEEEKEA
AtCML44         ---------------------------------------------------------NDE
AtCML38         -----------------------------------------------------------M
AtCML39         -----------------------------------------------------------R
AtCML37         -----------------------------------------------------------K
OsCML13         ---------------------------------------------------------RCR
OsCML17         -------------------------------------------------------DETCR
OsCML20         ---------------------------------------------------------SLR
OsCML21         ---------------------------------------------------------SLR
OsCML23         ---------------------------------------------------------RGT
AtCML40         ---------------------------------------------------------KEK
AtCML41         ---------------------------------------------------------GDG
AtCML28         ---------------------------------------------------------LMK
AtCML29         ---------------------------------------------------------LMK
OsCML10         ------------------------------------------------------AAAVEE
OsCML27         ------------------------------------------------------AAAAEE
AtCML35         ---------------------------------------------------------ETE
AtCML36         ---------------------------------------------------------DST
OsCML25         ---------------------------------------------------------ALL
OsCML28         ---------------------------------------------------------AAF
AtCML49         ---------------------------------------------------------LQN
AtCML50         ---------------------------------------------------------LQN
AtCML48         ---------------------------------------------------------LAQ
AtCML47         ------------------------------------------------------------
AtCML1          ------------------------------------------------------LQAECN
                                                                            

AtCML45         --------------------------------------LEEVKQAFDVFDENKD-GFIDA
AtCML46         --------------------------------------LEEVKQAFDVFDENRD-GFIDP
AtCML21         --------------------------------------FETLVDTFVFLDENKD-GYVSR
AtCML22         --------------------------------------FDPIVEVFLFLDKDGK-GKLNK
AtCaM1          -----------------------------------------LKEAFRVFDKDQN-GFISA
AtCaM4          -----------------------------------------LKEAFRVFDKDQN-GFISA
OsCaM2          -----------------------------------------LKEAFRVFDKDQN-GFISA
AtCaM2          -----------------------------------------LKEAFRVFDKDQN-GFISA
AtCaM3          -----------------------------------------LKEAFRVFDKDQN-GFISA
AtCaM5          -----------------------------------------LKEAFRVFDKDQN-GFISA
AtCaM7          -----------------------------------------LKEAFRVFDKDQN-GFISA
OsCaM1-1        -----------------------------------------LKEAFRVFDKDQN-GFISA
OsCaM1-2        -----------------------------------------LKEAFRVFDKDQN-GFISA
OsCaM1-3        -----------------------------------------LKEAFRVFDKDQN-GFISA
OsCaM3          -----------------------------------------LKEAFRVFDKDQN-GFISA
OsCML1          -----------------------------------------LKEAFRVFDKDQN-GFISA
OsCML4          -----------------------------------------IREAFRVFDKDQN-GFITP
OsCML5          -----------------------------------------IRDAFRVFDKDQN-GFITP
AtCML8          -----------------------------------------LKEAFKVFDKDQN-GYISA
AtCML11         -----------------------------------------LKEAFKVFDKDQN-GYISA
OsCML3          -----------------------------------------LREAFKVFDKDQD-GLISA
OsCML2          -----------------------------------------LKEAFEVLDKDQN-GFISP
OsCML6          -----------------------------------------LRKAFRIFDKDDN-GFISR
AtCML10         ---------------------------------------------FRLFDIDKN-GFISA
AtCML12         GTIDFPEFLYLMAKNQGHDQAPRHTKKTMVDYQLTDDQILEFREAFRVFDKNGD-GYITV
AtCML9          ------------------------------------------IEVFRVFDRDGD-GLISQ
AtCML13         -----------------------------------------LRDAFKVLDKEGT-GFVAV
AtCML14         -----------------------------------------LRDAFKVLDKEGT-GFVAV
OsCML7          -----------------------------------------LRDAFRVLDKDAS-GTVSV
OsCML8          -----------------------------------------LAACLDVFDDARS-GVIPA
AtCML20         -----------------------------------------LTKAFQIIDLDKN-GKISP
OsCML9          -----------------------------------------LTKAFSIIDQDKN-GKISD
OsCML12         -----------------------------------------LNKAFKIIDKDNN-GKISD
AtCML19         -----------------------------------------LSKAFKIIDHDNN-GKISP
AtCML15         -----------------------------------------LLEIFKSFDRDGN-GFISA
AtCML16         -----------------------------------------LMEVFRSFDRDGN-GSITA
OsCML11         -----------------------------------------LLEVFRAFDRDGN-GFISA
OsCML33         -----------------------------------------LAEAFRAFDRDGN-GFISA
AtCML17         -----------------------------------------LLRLFRIFDTDGN-GFITA
OsCML19         -----------------------------------------IRRLFNIFDRDGN-GFITA
AtCML18         -----------------------------------------LKAIFRMFDRDGN-GYITA
AtCML23         ----------------------------------------DLKEAFDLYDLDRN-GRISA
AtCML24         ----------------------------------------DLKEAFELYDLDGN-GRISA
OsCML15         ----------------------------------------ELREAFRMYDADSN-GKISA
OsCML18         ----------------------------------------ELRAAFDVYDVDGD-GRITA
AtCML26         ----------------------------------------EIREAFDLYDQNKN-GLISS
AtCML27         ----------------------------------------EIRDAFDLYDQDKN-GLISA
AtCML31         ----------------------------------------VMKEAFDLYDMDGD-GKISA
AtCML32         ----------------------------------------VMKEAFDLYDIDGD-GKISA
AtCML33         ----------------------------------------ELKDAFKLYDINCD-GKISA
AtCML34         ----------------------------------------MLKEVFVFCDVDGD-GKIPA
AtCML30         ----------------------------------------DIRNSFWTFDLNGD-GKISA
AtCML25         ----------------------------------------NLKDAFSVYDIDGN-GSISA
AtCML2          ----------------------------------------DMREAFRVFDQNGD-GFITD
AtCML3          ----------------------------------------DMREAFNVFDQNRD-GFITV
AtCML4          ----------------------------------------DMRDAFNVFDQDGD-GFITV
AtCML5          ----------------------------------------DMKDAFNVFDQDGD-GFITV
AtCML6          ----------------------------------------DMKEAFNVFDRNGD-GFITV
AtCML7          ----------------------------------------DMKEAFNVFDQNGD-GFITV
OsCML24         ----------------------------------------GMREAFNVFDQNGD-GFITV
OsCML14         ----------------------------------------SMREAFDVFDRNGD-GFITV
OsCML30         ----------------------------------------DMREAFRVFDANGD-GYITV
OsCML35         ----------------------------------------DLREAFDVFDGNKD-GLISA
AtCML42         ----------------------------------------DLAEAFKVFDENGD-GFISA
AtCML43         ----------------------------------------DLEEAFNVFDEDGD-GFISA
OsCML31         ----------------------------------------EMKEAFKVFDVDGD-GFISA
OsCML34         ----------------------------------------EMREAFKVFDVDGD-GFISA
OsCML26         ----------------------------------------DMKEAFRVFDEDGD-GFISA
OsCML29         ----------------------------------------DMREAFGVFDEDGD-GYISA
AtCML44         ----------------------------------------AIARAFNVFDVNGD-GYISA
AtCML38         ----------------------------------------ELKGAFRLYIAEGE-DCITP
AtCML39         ----------------------------------------KIMEAFRMYIADGE-DCITP
AtCML37         ----------------------------------------ELKEAFGMYVMEGE-EFITA
OsCML13         ----------------------------------------GLMEAFRMYEMEGE-GRITP
OsCML17         ----------------------------------------CLREAFAMYEMEGR-GCITP
OsCML20         ----------------------------------------CLREAFDMYAEEEETAVITP
OsCML21         ----------------------------------------CLREAFDMYAEEEETAVITP
OsCML23         ----------------------------------------GLREAFGMYEMEGE-GCITP
AtCML40         ----------------------------------------DLKEAFKLYEESEG---ITP
AtCML41         ----------------------------------------ELKTAFEMFEVEKGSGCITP
AtCML28         ----------------------------------------DVAKIF--------------
AtCML29         ----------------------------------------DVAKIF--------------
OsCML10         ----------------------------------------DLRHAFRVFDADGN-GTISA
OsCML27         ----------------------------------------DLRHAFGVFDADGN-GVITP
AtCML35         ----------------------------------------ELREVFEIFDVDRN-GKISA
AtCML36         ----------------------------------------ELKETFEFFDADRD-GLISA
OsCML25         ----------------------------------------QSAVPALESAAGPD-GVLGA
OsCML28         ----------------------------------------D------EYDEDGN-GVITA
AtCML49         -----------------------------------------WRSIFERFDKDRS-GRIDT
AtCML50         -----------------------------------------WRSIFERSDKDRS-GRIDV
AtCML48         -----------------------------------------WRAIFNRYDRDRS-GKMNS
AtCML47         ---------------------------------------EIVKEAFRLFDENQD-GFIDE
AtCML1          ----------------------------------------LINLEIPTLNEEKF-AITRL
                                                                            

AtCML45         IELQRVLTILG---------FKQGSYLDN------CLVMIRSLDGNK--DGKIDFNEFVK
AtCML46         IDLQRVLTILG---------LKQGSNLEN------CRRMIRSFDGSK--DGRIDFYGFVK
AtCML21         EEMVRAIDESGERSSGRIAMKRFAFFFTEPRILILIPVSAEEMDWDK--NGMVNFKEFLF
AtCML22         ADVIKTLNNED------YPLERSPSHVTN--------MRFEEMDWGR--KGKVGFREFLF
AtCaM1          AELRHVMTNLGEKLT--------DEEVEE---------MIREADVDG--DGQINYEEFVK
AtCaM4          AELRHVMTNLGEKLT--------DEEVEE---------MIREADVDG--DGQINYEEFVK
OsCaM2          AELRHVMTNLGEKLT--------DEEVDE---------MIREADVDG--DGQINYEEFVK
AtCaM2          AELRHVMTNLGEKLT--------DEEVDE---------MIKEADVDG--DGQINYEEFVK
AtCaM3          AELRHVMTNLGEKLT--------DEEVDE---------MIKEADVDG--DGQINYEEFVK
AtCaM5          AELRHVMTNLGEKLT--------DEEVDE---------MIKEADVDG--DGQINYEEFVK
AtCaM7          AELRHVMTNLGEKLT--------DEEVDE---------MIREADVDG--DGQINYEEFVK
OsCaM1-1        AELRHVMTNLGEKLT--------DEEVDE---------MIREADVDG--DGQINYEEFVK
OsCaM1-2        AELRHVMTNLGEKLT--------DEEVDE---------MIREADVDG--DGQINYEEFVK
OsCaM1-3        AELRHVMTNLGEKLT--------DEEVDE---------MIREADVDG--DGQINYEEFVK
OsCaM3          AELRHVMTNLGEKLT--------DEEVEE---------MIREADVDG--DGQINYDEFVK
OsCML1          TELRHVMANIGERLT--------DEEVGE---------MISEADVDG--DGQINYEEFVK
OsCML4          DELRHVMANLGDPLS--------DDELAD---------MLHEADSDG--DGQINYNEFLK
OsCML5          DELRHVMANLSDPLS--------DDELAD---------MLHEADSDG--DGQINYNEFLK
AtCML8          SELSHVMINLGEKLT--------DEEVEQ---------MIKEADLDG--DGQVNYDEFVK
AtCML11         SELRHVMINLGEKLT--------DEEVDQ---------MIKEADLDG--DGQVNYDEFVR
OsCML3          AELRHVMISLGEKLT--------DEEVEQ---------MIREADLDG--DGQVNFDEFVR
OsCML2          TELRTVMTNLGEKMT--------DEEVEQ---------MIREADTDG--DGQVNYDEFVI
OsCML6          NELSMVMASLGEEMT--------EDEIDD---------MMKAADSNN--DGQVDYEEFKR
AtCML10         AEMRYVRTILRWKQT--------DEEIDE---------IIKAADVDG--DGQINYREFAR
AtCML12         NELRTTMRSLGETQT--------KAELQD---------MINEADADG--DGTISFSEFVC
AtCML9          LELGEGMKDMGMKIT--------AEEAEH---------MVREADLDG--DGFLSFHEFSK
AtCML13         ADLRHILTSIGEKLE--------PNEFDE---------WIKEVDVGS--DGKIRYEDFIA
AtCML14         ADLRHILTSIGEKLQ--------PSEFDE---------WIKEVDVGS--DGKIRYEDFIA
OsCML7          ADLRHVLTSIGEKLE--------PHEFDE---------WIREVDVAP--DGTIRYDDFIR
OsCML8          EQLRQAMVSHGDRLT--------EEEADE---------MVRKADPAG--EGRVEYKEFVK
AtCML20         DDIKRMAKDLGENFT--------DAEIRE---------MVEEADRDR--DGEVNMDEFMR
OsCML9          VDIQRIAKELGENFT--------YQEIQE---------MVQEADRNG--DGEIDFDEFIR
OsCML12         VDIQRLAIETGEPFT--------LDEVRE---------MIEAADENG--DGEVDHEEFLK
AtCML19         RDIKMIAKELGENFT--------DNDIEE---------MIEEADRDK--DGEVNLEEFMK
AtCML15         AELAGAMAKMGQPLT--------YKELTE---------MIKEADTNG--DGVISFGEFAS
AtCML16         AELAGSMAKMGHPLT--------YRELTE---------MMTEADSNG--DGVISFNEFSH
OsCML11         AELARSMARLGQPLT--------FEELTR---------MMRDADTDG--DGVISFKEFAA
OsCML33         AELARSMARMGHPIC--------YAELTD---------MMREADTDG--DGLISFEEFTA
AtCML17         AELAHSMAKLGHALT--------VAELTG---------MIKEADSDG--DGRINFQEFAK
OsCML19         AELAHSMAKLGHALT--------VKELTG---------MIKEADTDG--DGRISFQEFSR
AtCML18         AELAHSMAKLGHALT--------AEELTG---------MIKEADRDG--DGCIDFQEFVQ
AtCML23         NELHSVMKNLGEKCS--------IQDCQR---------MINKVDSDG--DGCVDFEEFKK
AtCML24         KELHSVMKNLGEKCS--------VQDCKK---------MISKVDIDG--DGCVNFDEFKK
OsCML15         RELHRVLRQLGDKCS--------VADCSR---------MIRSVDADG--DGCVNFDEFKK
OsCML18         AELGKVLGRIGEGCS--------AEECER---------MIASVDVDG--DGCVGFEEFKK
AtCML26         SEIHKVLNRLGMTCS--------VEDCVR---------MIGHVDTDG--DGNVNFEEFQK
AtCML27         SELHQVLNRLGMSCS--------VEDCTR---------MIGPVDADG--DGNVNFEEFQK
AtCML31         SEIHVVLKRLGEKHT--------MEDCVV---------MVQTVDKDS--DGFVNFEEFKI
AtCML32         SEIHVVLKRLGEKQT--------IAECIA---------MVRAVDADG--DGFVSFEEFKT
AtCML33         NELHVVMTRLGEKCT--------VESCVG---------MVQAIDVDG--DGYIRFVGV--
AtCML34         SESYVTMTSLGKKFT--------EETSAE---------KVRAADVDG--DGYLNFDEFMA
AtCML30         EEVMSVLWKLGERCS--------LEDCNR---------MVRAVDADG--DGLVNMEEFIK
AtCML25         EELHEVLRSLGDECS--------IAECRK---------MIGGVDKDG--DGTIDFEEFKI
AtCML2          EELRSVLASMGLKQ-----GR-TLEDCKK---------MISKVDVDG--DGMVNFKEFKQ
AtCML3          EELRSVLASLGLKQ-----GR-TLEDCKR---------MISKVDVDG--DGMVNFKEFKQ
AtCML4          EELNSVMTSLGLKQ-----GK-TLECCKE---------MIMQVDEDG--DGRVNYKEFLQ
AtCML5          EELKSVMASLGLKQ-----GK-TLDGCKK---------MIMQVDADG--DGRVNYKEFLQ
AtCML6          DELKAVLSSLGLKQ-----GK-TLEECRK---------MIMQVDVDG--DGRVNYMEFRQ
AtCML7          DELKAVLSSLGLKQ-----GK-TLDDCKK---------MIKKVDVDG--DGRVNYKEFRQ
OsCML24         DELRSVLSSLGLKH-----GR-TADDCRR---------MISMVDADG--DGRVDFKEFKQ
OsCML14         DELGAVLASLGIKQ-----GR-TAEDCGR---------MIGQVDRDG--DGRVDFLEFKQ
OsCML30         DELGAVLASLGLKQ-----GR-TAEECRR---------MIGQVDRDG--DGRVDFHEFLQ
OsCML35         EELGTVLESLGLRQHG---GRPAVAECRD---------MIRLVDSDG--DGMVSFEEFKR
AtCML42         RELQTVLKKLGLPE-----GG-EMERVEK---------MIVSVDRNQ--DGRVDFFEFKN
AtCML43         VELQKVLKKLGLPE-----AG-EIEQVEK---------MIVSVDSNH--DGRVDFFEFKN
OsCML31         SELQEVLKKLGMPE-----AG-SLANVRE---------MICNVDRDS--DGRVDFGEFKC
OsCML34         SELQEVLKKLGLPE-----AG-SLATVRE---------MICNVDRNS--DGRVDFGEFKS
OsCML26         AELQAVLKKLGLPE-----AR-NLATVQE---------MICNVDRDC--DGRVDFGEFKC
OsCML29         AELQAVLSRMGLPE-----AA-CMARVRD---------MIAAADRDS--DGRVDYEEFKA
AtCML44         EELRDVLERLGFEE-----EA-KAWDCGR---------MIRVHDKNL--DGFVDFEEFKN
AtCML38         RSLKMMLKKLGESRT--------TDDCRV---------MISAFDLNA--DGVLSFDEFAL
AtCML39         GSLKMMLMKLGESRT--------TDDCKV---------MIQAFDLNA--DGVLSFDEFAL
AtCML37         ASLRRTLSRLGESCT--------VDACKV---------MIRGFDQND--DGVLSFDEFVL
OsCML13         ASLKRMLSKLGSHQG--------IEECQT---------MICRFDLDG--DGVISFEEFKI
OsCML17         LSLKLMLSKLGTHLD--------VAECQA---------MICRFDMNG--DGVLTFDEFKT
OsCML20         ASLRRMLRRLGSEHQR---LE--MEECRA---------MICRFDLNG--DGVLSFDEFRV
OsCML21         ASLRRMLRRLGSEHQR---LE--MEECRA---------MICRFDLNG--DGVLSFDEFRV
OsCML23         TSLRRMLRRLGSDQD--------IDDCRA---------MICRFDLNG--DGVLSFDEFKI
AtCML40         KSLKRMLSLLGESKS--------LKDCEV---------MISQFDINR--DGIINFDEFRA
AtCML41         KGLQKMLVKLGESRT--------YGECEA---------MIKFYDIDG--NGILDFHEFRQ
AtCML28         ------------------------------------------------------------
AtCML29         ------------------------------------------------------------
OsCML10         AELARVLHGLGEKAT--------VQQCRR---------MIEGVDQNG--DGLISFEEFKV
OsCML27         AELARVLRGIGEAAT--------VAQCRR---------MIDGVDRNG--DGLINFEEFKL
AtCML35         EELHRVFGVIGDE-------RCTLEECMR---------MIATVDGNG--DGFVCFDDFCR
AtCML36         DELLRVFSTIGDE-------RCTLDDCKR---------MIADVDEDG--DGFVCFTEFSR
OsCML25         DELARLLSVMGTA---------SVEDCME---------IIACMDGDG--DGAISVEEFRL
OsCML28         EELRRALRRLNLDGM-----DLTAEQCAE---------IVAAVDSDG--DGVISFDEFKA
AtCML49         NELRDALMSLGFSVS---------PVILD--------LLVSKFDKSGGRNRAIEYDNFIE
AtCML50         NELRDALLSLGFSVS---------PVVLD--------LLVSKFDKSGGKNRAIEYDNFIE
AtCML48         TQLRDAFYNLGCVLP---------TSVHQ--------LIVSQFDDGTGKTVDLCFDSFLE
AtCML47         NELKHVLSLLGYDECT-------KMECRK---------MVKVYDENR--DGKIDFYEFVK
AtCML1          KSAKHFFGAVSSLKEG------KALECCK--------EMIKQVDEDG--HGRVDYKEFLQ
                                                                            

AtCML45         FMETSFY-----------------------------------------------------
AtCML46         FMENNFC-----------------------------------------------------
AtCML21         AFTQWVGIDENEEEEEEDNNEKA-------------------------------------
AtCML22         AFMSWVGLDDADDDFMSS------------------------------------------
AtCaM1          IMMAK-------------------------------------------------------
AtCaM4          IMMAK-------------------------------------------------------
OsCaM2          VMMAK-------------------------------------------------------
AtCaM2          VMMAK-------------------------------------------------------
AtCaM3          VMMAK-------------------------------------------------------
AtCaM5          VMMAK-------------------------------------------------------
AtCaM7          VMMAK-------------------------------------------------------
OsCaM1-1        VMMAK-------------------------------------------------------
OsCaM1-2        VMMAK-------------------------------------------------------
OsCaM1-3        VMMAK-------------------------------------------------------
OsCaM3          VMMAK-------------------------------------------------------
OsCML1          CMMAKKRRKRIEEKRDHDGGSRTKSAGPSAAPASKRGQKCVIL-----------------
OsCML4          VMMAKRRQNMMEGHGSGGHRSSNSHKKSGCCGPNSSCTIL--------------------
OsCML5          VMMAKRRQNMMEGHGSGGHRSSNSHKKSGCCGPNSSCTIL--------------------
AtCML8          MMINID------------------------------------------------------
AtCML11         MMMING------------------------------------------------------
OsCML3          MMMLSDQ-----------------------------------------------------
OsCML2          MMKNAERKISG-------------------------------------------------
OsCML6          VMMSTWNITEIFKPHVTIWRYKP-------------------------------------
AtCML10         LMMAK--------------NQG-----HDTKYDTTGGT-LERDLAAGVAKNIIAAPMTDF
AtCML12         VMTGKMIDTQSKKETYRVVNQGQGQVQRHTRNDRAGGTNWERDIAVGVASNIIASPISDF
AtCML9          MMIAASY-----------------------------------------------------
AtCML13         RMVAK-------------------------------------------------------
AtCML14         RMVAK-------------------------------------------------------
OsCML7          RIVAK-------------------------------------------------------
OsCML8          VLMNNK------------------------------------------------------
AtCML20         MMRRTAYGGN--------------------------------------------------
OsCML9          MMRRTGYGY---------------------------------------------------
OsCML12         MMKRIGFGAGFF------------------------------------------------
AtCML19         MMKRTSYG----------------------------------------------------
AtCML15         IMAKSAVDYFGLKINS--------------------------------------------
AtCML16         IMAKSAADFLGLTAS---------------------------------------------
OsCML11         VMAKSALDFLGVA-----------------------------------------------
OsCML33         IMAKSALDFLGLAAL---------------------------------------------
AtCML17         AINSAAFDDIWG------------------------------------------------
OsCML19         AITAAAFDNIFS------------------------------------------------
AtCML18         AITSAAFDNAWG------------------------------------------------
AtCML23         MMM-----INGSA-----------------------------------------------
AtCML24         MMS-----NGGGA-----------------------------------------------
OsCML15         MMG------GGGGRR---------------------------------------------
OsCML18         MMCRDAAATGGADKAKTE------------------------------------------
AtCML26         MMSSPELVK--GTVANS-------------------------------------------
AtCML27         MMTSSSLLNSNGSAAPPST-----------------------------------------
AtCML31         MMN--------SNKESH-------------------------------------------
AtCML32         MMS--------CNNKKLQ------------------------------------------
AtCML33         ------------------------------------------------------------
AtCML34         LVI--------GDI----------------------------------------------
AtCML30         MMS--------SNNV---------------------------------------------
AtCML25         MMTMGSRRDNVMGGGPR-------------------------------------------
AtCML2          MMR-GGGFAALSSN----------------------------------------------
AtCML3          MMK-GGGFAALGSNL---------------------------------------------
AtCML4          MMK-SGDFSNRS------------------------------------------------
AtCML5          MMK-GGGFSSSN------------------------------------------------
AtCML6          MMKKGRFFSSLS------------------------------------------------
AtCML7          MMK-GGGFNSL-------------------------------------------------
OsCML24         MMR-GGGFAALGG-----------------------------------------------
OsCML14         MMR-GGAFATLR------------------------------------------------
OsCML30         MMR-GGGFAALG------------------------------------------------
OsCML35         MMT---VVKA--------------------------------------------------
AtCML42         MMR---TVVIPSS-----------------------------------------------
AtCML43         MMQ---TVVVPS------------------------------------------------
OsCML31         MMQ---GITVFGA-----------------------------------------------
OsCML34         MMQ---GITVWGP-----------------------------------------------
OsCML26         MMQ---GITVWGA-----------------------------------------------
OsCML29         MMA---AGN---------------------------------------------------
AtCML44         MIL---HV----------------------------------------------------
AtCML38         MMR---------------------------------------------------------
AtCML39         MMR---------------------------------------------------------
AtCML37         MMR---------------------------------------------------------
OsCML13         MMDA--------------------------------------------------------
OsCML17         MMMA--------------------------------------------------------
OsCML20         MMLMA-------------------------------------------------------
OsCML21         MMLMA-------------------------------------------------------
OsCML23         MMNA--------------------------------------------------------
AtCML40         MMQ---------------------------------------------------------
AtCML41         MMTV--------------------------------------------------------
AtCML28         ------------------------------------------------------------
AtCML29         ------------------------------------------------------------
OsCML10         MMAGGGSFAKIA------------------------------------------------
OsCML27         MMAAGAGFGRIAS-----------------------------------------------
AtCML35         MMVPAMNDHHH-------------------------------------------------
AtCML36         MMDLQR------------------------------------------------------
OsCML25         MAQLL-------------------------------------------------------
OsCML28         MMSKQA------------------------------------------------------
AtCML49         CCLTVKGLTEKFKEKDTALSGSAIFNYENFMLTVLPFLVA--------------------
AtCML50         CCLTVKGLTEKFKEKDTAYSGSATFNYESFMLTVLPFLIA--------------------
AtCML48         CGMIVKGLTEKFRENDPGYTGYATLSYDVFMLMVIPFIATYD------------------
AtCML47         LIEKSFS-----------------------------------------------------
AtCML1          MMKTGDFSNR--------------------------------------------------
                                                                            

AtCML45         --------------
AtCML46         --------------
AtCML21         --------------
AtCML22         --------------
AtCaM1          --------------
AtCaM4          --------------
OsCaM2          --------------
AtCaM2          --------------
AtCaM3          --------------
AtCaM5          --------------
AtCaM7          --------------
OsCaM1-1        --------------
OsCaM1-2        --------------
OsCaM1-3        --------------
OsCaM3          --------------
OsCML1          --------------
OsCML4          --------------
OsCML5          --------------
AtCML8          --------------
AtCML11         --------------
OsCML3          --------------
OsCML2          --------------
OsCML6          --------------
AtCML10         IKN----LFEALFS
AtCML12         MKDRFKDLFEALLS
AtCML9          --------------
AtCML13         --------------
AtCML14         --------------
OsCML7          --------------
OsCML8          --------------
AtCML20         --------------
OsCML9          --------------
OsCML12         --------------
AtCML19         --------------
AtCML15         --------------
AtCML16         --------------
OsCML11         --------------
OsCML33         --------------
AtCML17         --------------
OsCML19         --------------
AtCML18         --------------
AtCML23         --------------
AtCML24         --------------
OsCML15         --------------
OsCML18         --------------
AtCML26         --------------
AtCML27         --------------
AtCML31         --------------
AtCML32         --------------
AtCML33         --------------
AtCML34         --------------
AtCML30         --------------
AtCML25         --------------
AtCML2          --------------
AtCML3          --------------
AtCML4          --------------
AtCML5          --------------
AtCML6          --------------
AtCML7          --------------
OsCML24         --------------
OsCML14         --------------
OsCML30         --------------
OsCML35         --------------
AtCML42         --------------
AtCML43         --------------
OsCML31         --------------
OsCML34         --------------
OsCML26         --------------
OsCML29         --------------
AtCML44         --------------
AtCML38         --------------
AtCML39         --------------
AtCML37         --------------
OsCML13         --------------
OsCML17         --------------
OsCML20         --------------
OsCML21         --------------
OsCML23         --------------
AtCML40         --------------
AtCML41         --------------
AtCML28         --------------
AtCML29         --------------
OsCML10         --------------
OsCML27         --------------
AtCML35         --------------
AtCML36         --------------
OsCML25         --------------
OsCML28         --------------
AtCML49         --------------
AtCML50         --------------
AtCML48         --------------
AtCML47         --------------
AtCML1          --------------
                              
